# Supplementary material for: Flowering genes identification, network analysis, and database construction for 837 plants
Source: Hortic Res. 2024 Jan 10;11(4):uhae013. doi: 10.1093/hr/uhae013 (PMC10995624; doi:10.1093/hr/uhae013)
Supplement: Web_Material_uhae013 [file web_material_uhae013.zip]

Archive with 2 entries (2 files):
- Supplementary Figures 1-7.pdf
- Supplementary Tables 1-16.xlsx
