# Supplementary material for: Flowering genes identification, network analysis, and database construction for 837 plants
Source: Hortic Res. 2024 Jan 10;11(4):uhae013. doi: 10.1093/hr/uhae013 (PMC10995624; doi:10.1093/hr/uhae013)
Supplement: Web_Material_uhae013 [file web_material_uhae013.zip › Supplementary Tables 1-16.xlsx]

## Sheet: Table S1
Table S1. The information and data source of all flowering genes in A. thaliana.
Category	Gene	Title	Journal	Year	Author	Reference_links
Hormone Sugar Aging	AT5G26147	Specific Effects of MicroRNAs on the Plant Transcriptome	Developmental Cell	2005	RebeccaSchwab	https://www.sciencedirect.com/science/article/pii/S1534580705000225?via%3Dihub
		The miRNA156/157 recognition element in the 3′ UTR of the Arabidopsis SBP box gene SPL3 prevents early flowering by translational inhibition in seedlings	The Plant Journal	2007	Madhuri Gandikota	https://onlinelibrary.wiley.com/doi/10.1111/j.1365-313X.2006.02983.x
		The microRNA regulated SBP-box genes SPL9 and SPL15 control shoot maturation in Arabidopsis	Plant Molecular Biology	2008	Stefan Schwarz	https://link.springer.com/article/10.1007%2Fs11103-008-9310-z
		Dual Effects of miR156-Targeted SPL Genes and CYP78A5/KLUH on Plastochron Length and Organ Size in Arabidopsis thaliana	The Plant Cell	2008	Jia-Wei Wang	https://academic.oup.com/plcell/article/20/5/1231/6091321
		Temporal regulation of shoot development in Arabidopsis thalianaby miR156 and its target SPL3	Development	2006	Gang Wu	https://journals.biologists.com/dev/article/133/18/3539/52546/Temporal-regulation-of-shoot-development-in
		miR156-Regulated SPL Transcription Factors Define an Endogenous Flowering in Arabidopsis thaliana	cell	2009	Jia-WeiWang	https://www.sciencedirect.com/science/article/pii/S0092867409007132?via%3Dihub
		The microRNA156-SQUAMOSA PROMOTER BINDING PROTEIN-LIKE3 Module Regulates Ambient Temperature-Responsive Flowering via FLOWERING LOCUS T in Arabidopsis	Plant Physiology	2012	Jae Joon Kim	https://academic.oup.com/plphys/article/159/1/461/6109376
		Prediction of Plant MicroRNA Targets	cell	2002	Matthew W.Rhoades	https://www.sciencedirect.com/science/article/pii/S0092867402008632?via%3Dihub
		Sugar is an endogenous cue for juvenile-to-adult phase transition in plants	Plant Biology	2013	Sha Yu	https://elifesciences.org/articles/00269
		Sugar promotes vegetative phase change in Arabidopsis thaliana by repressing the expression of MIR156A and MIR156C	Developmental Biology	2013	Li Yang	https://elifesciences.org/articles/00260
Time-course regulation of photoperiodic Sugar Photoperiod Aging Hormone Temperature	AT2G28056	Regulation of Flowering Time and Floral Organ Identity by a MicroRNA and Its APETALA2-Like Target Genes	The Plant Cell	2003	Milo J. Aukerman	https://academic.oup.com/plcell/article/15/11/2730/6010157
		The GIGANTEA-Regulated MicroRNA172 Mediates Photoperiodic Flowering Independent of CONSTANS in Arabidopsis	The Plant Cell	2007	Jae-Hoon Jung	https://academic.oup.com/plcell/article/19/9/2736/6092170
		Arabidopsis RNA-binding Protein FCA Regulates MicroRNA172 Processing in Thermosensory Flowering	JBC	2012	Jae-HoonJung	https://www.sciencedirect.com/science/article/pii/S0021925820462477?via%3Dihub
		Genetic framework for flowering-time regulation by ambient temperature-responsive miRNAs in Arabidopsis	Nucleic Acids Research	2010	Hanna Lee	https://academic.oup.com/nar/article/38/9/3081/3100674
		Orchestration of the Floral Transition and Floral Development in Arabidopsis by the Bifunctional Transcription Factor APETALA2	The Plant Cell	2010	Levi Yant	https://academic.oup.com/plcell/article/22/7/2156/6095936
		Spatial control of flowering by DELLA proteins in Arabidopsis thaliana	Development	2012	Vinicius C. Galvão	https://journals.biologists.com/dev/article/139/21/4072/45372/Spatial-control-of-flowering-by-DELLA-proteins-in
		On reconciling the interactions between APETALA2, miR172 and AGAMOUS with the ABC model of flower development	Development	2010	Heike Wollmann	https://journals.biologists.com/dev/article/137/21/3633/44055/On-reconciling-the-interactions-between-APETALA2
		The GIGANTEA-Regulated MicroRNA172 Mediates Photoperiodic Flowering Independent of CONSTANS in Arabidopsis	The Plant Cell	2007	Jae-Hoon Jung	https://academic.oup.com/plcell/article/19/9/2736/6092170
		A Collection of Target Mimics for Comprehensive Analysis of MicroRNA Function in Arabidopsis thaliana	plos genetics	2010	Marco Todesco	https://journals.plos.org/plosgenetics/article?id=10.1371/journal.pgen.1001031
Hormone Sugar Aging	AT2G19425	The miRNA156/157 recognition element in the 3′ UTR of the Arabidopsis SBP box gene SPL3 prevents early flowering by translational inhibition in seedlings	The Plant Journal	2007	Madhuri Gandikota	https://onlinelibrary.wiley.com/doi/10.1111/j.1365-313X.2006.02983.x
		The microRNA regulated SBP-box genes SPL9 and SPL15 control shoot maturation in Arabidopsis	Plant Molecular Biology	2008	Stefan Schwarz	https://link.springer.com/article/10.1007%2Fs11103-008-9310-z
		Dual Effects of miR156-Targeted SPL Genes and CYP78A5/KLUH on Plastochron Length and Organ Size in Arabidopsis thaliana	The Plant Cell	2008	Jia-Wei Wang	https://academic.oup.com/plcell/article/20/5/1231/6091321
		Temporal regulation of shoot development in Arabidopsis thalianaby miR156 and its target SPL3	Development	2006	Gang Wu	https://journals.biologists.com/dev/article/133/18/3539/52546/Temporal-regulation-of-shoot-development-in
		Specific Effects of MicroRNAs on the Plant Transcriptome	Developmental Cell	2005	RebeccaSchwab	https://www.sciencedirect.com/science/article/pii/S1534580705000225?via%3Dihub
		miR156-Regulated SPL Transcription Factors Define an Endogenous Flowering in Arabidopsis thaliana	cell	2009	Jia-WeiWang	https://www.sciencedirect.com/science/article/pii/S0092867409007132?via%3Dihub
		The microRNA156-SQUAMOSA PROMOTER BINDING PROTEIN-LIKE3 Module Regulates Ambient Temperature-Responsive Flowering via FLOWERING LOCUS T in Arabidopsis	Plant Physiology	2012	Jae Joon Kim	https://academic.oup.com/plphys/article/159/1/461/6109376
		Prediction of Plant MicroRNA Targets	cell	2002	Matthew W.Rhoades	https://www.sciencedirect.com/science/article/pii/S0092867402008632?via%3Dihub
		Sugar is an endogenous cue for juvenile-to-adult phase transition in plants	Plant Biology	2013	Sha Yu	https://elifesciences.org/articles/00269
		Sugar promotes vegetative phase change in Arabidopsis thaliana by repressing the expression of MIR156A and MIR156C	Developmental Biology	2013	Li Yang	https://elifesciences.org/articles/00260
Sugar Time-course regulation of photoperiodic Photoperiod Aging Hormone Temperature	AT5G04275	Regulation of Flowering Time and Floral Organ Identity by a MicroRNA and Its APETALA2-Like Target Genes	The Plant Cell	2003	Milo J. Aukerman	https://academic.oup.com/plcell/article/15/11/2730/6010157
		The GIGANTEA-Regulated MicroRNA172 Mediates Photoperiodic Flowering Independent of CONSTANS in Arabidopsis	The Plant Cell	2007	Jae-Hoon Jung	https://academic.oup.com/plcell/article/19/9/2736/6092170
		Arabidopsis RNA-binding Protein FCA Regulates MicroRNA172 Processing in Thermosensory Flowering	JBC	2012	Jae-HoonJung	https://www.sciencedirect.com/science/article/pii/S0021925820462477?via%3Dihub
		miR172 signals are incorporated into the miR156 signaling at the SPL3/4/5 genes in Arabidopsis developmental transitions	Plant Molecular Biology	2011	Jae-Hoon Jung	https://link.springer.com/article/10.1007%2Fs11103-011-9759-z
		Genetic framework for flowering-time regulation by ambient temperature-responsive miRNAs in Arabidopsis	Nucleic Acids Research	2010	Hanna Lee	https://academic.oup.com/nar/article/38/9/3081/3100674
		Orchestration of the Floral Transition and Floral Development in Arabidopsis by the Bifunctional Transcription Factor APETALA2	The Plant Cell	2010	Levi Yant	https://academic.oup.com/plcell/article/22/7/2156/6095936
		Spatial control of flowering by DELLA proteins in Arabidopsis thaliana	Development	2012	Vinicius C. Galvão	https://journals.biologists.com/dev/article/139/21/4072/45372/Spatial-control-of-flowering-by-DELLA-proteins-in
		On reconciling the interactions between APETALA2, miR172 and AGAMOUS with the ABC model of flower development	Development	2010	Heike Wollmann	https://journals.biologists.com/dev/article/137/21/3633/44055/On-reconciling-the-interactions-between-APETALA2
		The GIGANTEA-Regulated MicroRNA172 Mediates Photoperiodic Flowering Independent of CONSTANS in Arabidopsis	The Plant Cell	2007	Jae-Hoon Jung	https://academic.oup.com/plcell/article/19/9/2736/6092170
		A Collection of Target Mimics for Comprehensive Analysis of MicroRNA Function in Arabidopsis thaliana	plos genetics	2010	Marco Todesco	https://journals.plos.org/plosgenetics/article?id=10.1371/journal.pgen.1001031
Sugar Time-course regulation of photoperiodic Photoperiod Aging Hormone Temperature	AT3G11435	Regulation of Flowering Time and Floral Organ Identity by a MicroRNA and Its APETALA2-Like Target Genes	The Plant Cell	2003	Milo J. Aukerman	https://academic.oup.com/plcell/article/15/11/2730/6010157
		The GIGANTEA-Regulated MicroRNA172 Mediates Photoperiodic Flowering Independent of CONSTANS in Arabidopsis	The Plant Cell	2007	Jae-Hoon Jung	https://academic.oup.com/plcell/article/19/9/2736/6092170
		Arabidopsis RNA-binding Protein FCA Regulates MicroRNA172 Processing in Thermosensory Flowering	JBC	2012	Jae-HoonJung	https://www.sciencedirect.com/science/article/pii/S0021925820462477?via%3Dihub
		miR172 signals are incorporated into the miR156 signaling at the SPL3/4/5 genes in Arabidopsis developmental transitions	Plant Molecular Biology	2011	Jae-Hoon Jung	https://link.springer.com/article/10.1007%2Fs11103-011-9759-z
		Genetic framework for flowering-time regulation by ambient temperature-responsive miRNAs in Arabidopsis	Nucleic Acids Research	2010	Hanna Lee	https://academic.oup.com/nar/article/38/9/3081/3100674
		Orchestration of the Floral Transition and Floral Development in Arabidopsis by the Bifunctional Transcription Factor APETALA2	The Plant Cell	2010	Levi Yant	https://academic.oup.com/plcell/article/22/7/2156/6095936
		Spatial control of flowering by DELLA proteins in Arabidopsis thaliana	Development	2012	Vinicius C. Galvão	https://journals.biologists.com/dev/article/139/21/4072/45372/Spatial-control-of-flowering-by-DELLA-proteins-in
		On reconciling the interactions between APETALA2, miR172 and AGAMOUS with the ABC model of flower development	Development	2010	Heike Wollmann	https://journals.biologists.com/dev/article/137/21/3633/44055/On-reconciling-the-interactions-between-APETALA2
		The GIGANTEA-Regulated MicroRNA172 Mediates Photoperiodic Flowering Independent of CONSTANS in Arabidopsis	The Plant Cell	2007	Jae-Hoon Jung	https://academic.oup.com/plcell/article/19/9/2736/6092170
		A Collection of Target Mimics for Comprehensive Analysis of MicroRNA Function in Arabidopsis thaliana	plos genetics	2010	Marco Todesco	https://journals.plos.org/plosgenetics/article?id=10.1371/journal.pgen.1001031
Hormone Sugar Aging	AT5G55835	Specific Effects of MicroRNAs on the Plant Transcriptome	Developmental Cell	2005	RebeccaSchwab	https://www.sciencedirect.com/science/article/pii/S1534580705000225?via%3Dihub
		The miRNA156/157 recognition element in the 3′ UTR of the Arabidopsis SBP box gene SPL3 prevents early flowering by translational inhibition in seedlings	The Plant Journal	2007	Madhuri Gandikota	https://onlinelibrary.wiley.com/doi/10.1111/j.1365-313X.2006.02983.x
		The microRNA regulated SBP-box genes SPL9 and SPL15 control shoot maturation in Arabidopsis	Plant Molecular Biology	2008	Stefan Schwarz	https://link.springer.com/article/10.1007%2Fs11103-008-9310-z
		Dual Effects of miR156-Targeted SPL Genes and CYP78A5/KLUH on Plastochron Length and Organ Size in Arabidopsis thaliana	The Plant Cell	2008	Jia-Wei Wang	https://academic.oup.com/plcell/article/20/5/1231/6091321
		Temporal regulation of shoot development in Arabidopsis thalianaby miR156 and its target SPL3	Development	2006	Gang Wu	https://journals.biologists.com/dev/article/133/18/3539/52546/Temporal-regulation-of-shoot-development-in
		miR156-Regulated SPL Transcription Factors Define an Endogenous Flowering in Arabidopsis thaliana	cell	2009	Jia-WeiWang	https://www.sciencedirect.com/science/article/pii/S0092867409007132?via%3Dihub
		The microRNA156-SQUAMOSA PROMOTER BINDING PROTEIN-LIKE3 Module Regulates Ambient Temperature-Responsive Flowering via FLOWERING LOCUS T in Arabidopsis	Plant Physiology	2012	Jae Joon Kim	https://academic.oup.com/plphys/article/159/1/461/6109376
		Prediction of Plant MicroRNA Targets	cell	2002	Matthew W.Rhoades	https://www.sciencedirect.com/science/article/pii/S0092867402008632?via%3Dihub
		Sugar is an endogenous cue for juvenile-to-adult phase transition in plants	Plant Biology	2013	Sha Yu	https://elifesciences.org/articles/00269
		Sugar promotes vegetative phase change in Arabidopsis thaliana by repressing the expression of MIR156A and MIR156C	Developmental Biology	2013	Li Yang	https://elifesciences.org/articles/00260
Hormone Sugar Aging	AT5G10945	Specific Effects of MicroRNAs on the Plant Transcriptome	Developmental Cell	2005	RebeccaSchwab	https://www.sciencedirect.com/science/article/pii/S1534580705000225?via%3Dihub
		The miRNA156/157 recognition element in the 3′ UTR of the Arabidopsis SBP box gene SPL3 prevents early flowering by translational inhibition in seedlings	The Plant Journal	2007	Madhuri Gandikota	https://onlinelibrary.wiley.com/doi/10.1111/j.1365-313X.2006.02983.x
		The microRNA regulated SBP-box genes SPL9 and SPL15 control shoot maturation in Arabidopsis	Plant Molecular Biology	2008	Stefan Schwarz	https://link.springer.com/article/10.1007%2Fs11103-008-9310-z
		Dual Effects of miR156-Targeted SPL Genes and CYP78A5/KLUH on Plastochron Length and Organ Size in Arabidopsis thaliana	The Plant Cell	2008	Jia-Wei Wang	https://academic.oup.com/plcell/article/20/5/1231/6091321
		Temporal regulation of shoot development in Arabidopsis thalianaby miR156 and its target SPL3	Development	2006	Gang Wu	https://journals.biologists.com/dev/article/133/18/3539/52546/Temporal-regulation-of-shoot-development-in
		miR156-Regulated SPL Transcription Factors Define an Endogenous Flowering in Arabidopsis thaliana	cell	2009	Jia-WeiWang	https://www.sciencedirect.com/science/article/pii/S0092867409007132?via%3Dihub
		The microRNA156-SQUAMOSA PROMOTER BINDING PROTEIN-LIKE3 Module Regulates Ambient Temperature-Responsive Flowering via FLOWERING LOCUS T in Arabidopsis	Plant Physiology	2012	Jae Joon Kim	https://academic.oup.com/plphys/article/159/1/461/6109376
		Prediction of Plant MicroRNA Targets	cell	2002	Matthew W.Rhoades	https://www.sciencedirect.com/science/article/pii/S0092867402008632?via%3Dihub
		Sugar promotes vegetative phase change in Arabidopsis thaliana by repressing the expression of MIR156A and MIR156C	Developmental Biology	2013	Li Yang	https://elifesciences.org/articles/00260
		Sugar is an endogenous cue for juvenile-to-adult phase transition in plants	Plant Biology	2013	Sha Yu	https://elifesciences.org/articles/00269
Hormone Sugar Aging	AT5G11977	Specific Effects of MicroRNAs on the Plant Transcriptome	Developmental Cell	2005	RebeccaSchwab	https://www.sciencedirect.com/science/article/pii/S1534580705000225?via%3Dihub
		The miRNA156/157 recognition element in the 3′ UTR of the Arabidopsis SBP box gene SPL3 prevents early flowering by translational inhibition in seedlings	The Plant Journal	2007	Madhuri Gandikota	https://onlinelibrary.wiley.com/doi/10.1111/j.1365-313X.2006.02983.x
		The microRNA regulated SBP-box genes SPL9 and SPL15 control shoot maturation in Arabidopsis	Plant Molecular Biology	2008	Stefan Schwarz	https://link.springer.com/article/10.1007%2Fs11103-008-9310-z
		Dual Effects of miR156-Targeted SPL Genes and CYP78A5/KLUH on Plastochron Length and Organ Size in Arabidopsis thaliana	The Plant Cell	2008	Jia-Wei Wang	https://academic.oup.com/plcell/article/20/5/1231/6091321
		Temporal regulation of shoot development in Arabidopsis thalianaby miR156 and its target SPL3	Development	2006	Gang Wu	https://journals.biologists.com/dev/article/133/18/3539/52546/Temporal-regulation-of-shoot-development-in
		miR156-Regulated SPL Transcription Factors Define an Endogenous Flowering in Arabidopsis thaliana	cell	2009	Jia-WeiWang	https://www.sciencedirect.com/science/article/pii/S0092867409007132?via%3Dihub
		The microRNA156-SQUAMOSA PROMOTER BINDING PROTEIN-LIKE3 Module Regulates Ambient Temperature-Responsive Flowering via FLOWERING LOCUS T in Arabidopsis	Plant Physiology	2012	Jae Joon Kim	https://academic.oup.com/plphys/article/159/1/461/6109376
		Prediction of Plant MicroRNA Targets	cell	2002	Matthew W.Rhoades	https://www.sciencedirect.com/science/article/pii/S0092867402008632?via%3Dihub
		Sugar promotes vegetative phase change in Arabidopsis thaliana by repressing the expression of MIR156A and MIR156C	Developmental Biology	2013	Li Yang	https://elifesciences.org/articles/00260
		Sugar is an endogenous cue for juvenile-to-adult phase transition in plants	Plant Biology	2013	Sha Yu	https://elifesciences.org/articles/00269
Hormone Sugar Aging	AT4G31877	Specific Effects of MicroRNAs on the Plant Transcriptome	Developmental Cell	2005	RebeccaSchwab	https://www.sciencedirect.com/science/article/pii/S1534580705000225?via%3Dihub
		The miRNA156/157 recognition element in the 3′ UTR of the Arabidopsis SBP box gene SPL3 prevents early flowering by translational inhibition in seedlings	The Plant Journal	2007	Madhuri Gandikota	https://onlinelibrary.wiley.com/doi/10.1111/j.1365-313X.2006.02983.x
		The microRNA regulated SBP-box genes SPL9 and SPL15 control shoot maturation in Arabidopsis	Plant Molecular Biology	2008	Stefan Schwarz	https://link.springer.com/article/10.1007%2Fs11103-008-9310-z
		Dual Effects of miR156-Targeted SPL Genes and CYP78A5/KLUH on Plastochron Length and Organ Size in Arabidopsis thaliana	The Plant Cell	2008	Jia-Wei Wang	https://academic.oup.com/plcell/article/20/5/1231/6091321
		Temporal regulation of shoot development in Arabidopsis thalianaby miR156 and its target SPL3	Development	2006	Gang Wu	https://journals.biologists.com/dev/article/133/18/3539/52546/Temporal-regulation-of-shoot-development-in
		miR156-Regulated SPL Transcription Factors Define an Endogenous Flowering in Arabidopsis thaliana	cell	2009	Jia-WeiWang	https://www.sciencedirect.com/science/article/pii/S0092867409007132?via%3Dihub
		The microRNA156-SQUAMOSA PROMOTER BINDING PROTEIN-LIKE3 Module Regulates Ambient Temperature-Responsive Flowering via FLOWERING LOCUS T in Arabidopsis	Plant Physiology	2012	Jae Joon Kim	https://academic.oup.com/plphys/article/159/1/461/6109376
		Prediction of Plant MicroRNA Targets	cell	2002	Matthew W.Rhoades	https://www.sciencedirect.com/science/article/pii/S0092867402008632?via%3Dihub
		Sugar promotes vegetative phase change in Arabidopsis thaliana by repressing the expression of MIR156A and MIR156C	Developmental Biology	2013	Li Yang	https://elifesciences.org/articles/00260
		Sugar is an endogenous cue for juvenile-to-adult phase transition in plants	Plant Biology	2013	Sha Yu	https://elifesciences.org/articles/00269
Hormone Sugar Aging	AT4G30972	Specific Effects of MicroRNAs on the Plant Transcriptome	Developmental Cell	2005	RebeccaSchwab	https://www.sciencedirect.com/science/article/pii/S1534580705000225?via%3Dihub
		The miRNA156/157 recognition element in the 3′ UTR of the Arabidopsis SBP box gene SPL3 prevents early flowering by translational inhibition in seedlings	The Plant Journal	2007	Madhuri Gandikota	https://onlinelibrary.wiley.com/doi/10.1111/j.1365-313X.2006.02983.x
		The microRNA regulated SBP-box genes SPL9 and SPL15 control shoot maturation in Arabidopsis	Plant Molecular Biology	2008	Stefan Schwarz	https://link.springer.com/article/10.1007%2Fs11103-008-9310-z
		Dual Effects of miR156-Targeted SPL Genes and CYP78A5/KLUH on Plastochron Length and Organ Size in Arabidopsis thaliana	The Plant Cell	2008	Jia-Wei Wang	https://academic.oup.com/plcell/article/20/5/1231/6091321
		Temporal regulation of shoot development in Arabidopsis thalianaby miR156 and its target SPL3	Development	2006	Gang Wu	https://journals.biologists.com/dev/article/133/18/3539/52546/Temporal-regulation-of-shoot-development-in
		miR156-Regulated SPL Transcription Factors Define an Endogenous Flowering in Arabidopsis thaliana	cell	2009	Jia-WeiWang	https://www.sciencedirect.com/science/article/pii/S0092867409007132?via%3Dihub
		The microRNA156-SQUAMOSA PROMOTER BINDING PROTEIN-LIKE3 Module Regulates Ambient Temperature-Responsive Flowering via FLOWERING LOCUS T in Arabidopsis	Plant Physiology	2012	Jae Joon Kim	https://academic.oup.com/plphys/article/159/1/461/6109376
		Prediction of Plant MicroRNA Targets	cell	2002	Matthew W.Rhoades	https://www.sciencedirect.com/science/article/pii/S0092867402008632?via%3Dihub
		Sugar promotes vegetative phase change in Arabidopsis thaliana by repressing the expression of MIR156A and MIR156C	Developmental Biology	2013	Li Yang	https://elifesciences.org/articles/00260
		Sugar is an endogenous cue for juvenile-to-adult phase transition in plants	Plant Biology	2013	Sha Yu	https://elifesciences.org/articles/00269
Hormone Sugar Aging	AT2G25095	Specific Effects of MicroRNAs on the Plant Transcriptome	Developmental Cell	2005	RebeccaSchwab	https://www.sciencedirect.com/science/article/pii/S1534580705000225?via%3Dihub
		The miRNA156/157 recognition element in the 3′ UTR of the Arabidopsis SBP box gene SPL3 prevents early flowering by translational inhibition in seedlings	The Plant Journal	2007	Madhuri Gandikota	https://onlinelibrary.wiley.com/doi/10.1111/j.1365-313X.2006.02983.x
		The microRNA regulated SBP-box genes SPL9 and SPL15 control shoot maturation in Arabidopsis	Plant Molecular Biology	2008	Stefan Schwarz	https://link.springer.com/article/10.1007%2Fs11103-008-9310-z
		Dual Effects of miR156-Targeted SPL Genes and CYP78A5/KLUH on Plastochron Length and Organ Size in Arabidopsis thaliana	The Plant Cell	2008	Jia-Wei Wang	https://academic.oup.com/plcell/article/20/5/1231/6091321
		Temporal regulation of shoot development in Arabidopsis thalianaby miR156 and its target SPL3	Development	2006	Gang Wu	https://journals.biologists.com/dev/article/133/18/3539/52546/Temporal-regulation-of-shoot-development-in
		miR156-Regulated SPL Transcription Factors Define an Endogenous Flowering in Arabidopsis thaliana	cell	2009	Jia-WeiWang	https://www.sciencedirect.com/science/article/pii/S0092867409007132?via%3Dihub
		The microRNA156-SQUAMOSA PROMOTER BINDING PROTEIN-LIKE3 Module Regulates Ambient Temperature-Responsive Flowering via FLOWERING LOCUS T in Arabidopsis	Plant Physiology	2012	Jae Joon Kim	https://academic.oup.com/plphys/article/159/1/461/6109376
		Prediction of Plant MicroRNA Targets	cell	2002	Matthew W.Rhoades	https://www.sciencedirect.com/science/article/pii/S0092867402008632?via%3Dihub
		Sugar promotes vegetative phase change in Arabidopsis thaliana by repressing the expression of MIR156A and MIR156C	Developmental Biology	2013	Li Yang	https://elifesciences.org/articles/00260
		Sugar is an endogenous cue for juvenile-to-adult phase transition in plants	Plant Biology	2013	Sha Yu	https://elifesciences.org/articles/00269
General processes & autonomous	AT1G01040	SHORT INTEGUMENT (SIN1), a gene required for ovule development in Arabidopsis, also controls flowering time	Development	1996	A Ray	https://pubmed.ncbi.nlm.nih.gov/8787738/
		DICER-LIKE 1 and DICER-LIKE 3 redundantly act to promote flowering via repression of FLOWERING LOCUS C in Arabidopsis thaliana	Genetics	2007	Robert J Schmitz	https://academic.oup.com/genetics/article/176/2/1359/6064613
		Partially Redundant Functions of Arabidopsis DICER-like Enzymes and a Role for DCL4 in Producing trans-Acting siRNAs	current biology	2005	VirginieGasciolli	https://www.sciencedirect.com/science/article/pii/S0960982205007657?via%3Dihub
Circadian clock overview	AT1G01060	LHY and CCA1 Are Partially Redundant Genes Required to Maintain Circadian Rhythms in Arabidopsis	Developmental Cell	2002	TsuyoshiMizoguchi	https://www.sciencedirect.com/science/article/pii/S1534580702001703?via%3Dihub
		Circadian Clock Proteins LHY and CCA1 Regulate SVP Protein Accumulation to Control Flowering in Arabidopsis	The Plant Cell	2008	Sumire Fujiwara	https://academic.oup.com/plcell/article/20/11/2960/6092458
Hormone Photoperiod	AT1G02400	Genetic Analysis Reveals That C19-GA 2-Oxidation Is a Major Gibberellin Inactivation in Arabidopsis	The Plant Cell	2008	Ivo Rieu	https://academic.oup.com/plcell/article/20/9/2420/6092501
Time-course regulation of photoperiodic General processes & autonomous	AT1G02740	Regulation of Arabidopsis Flowering by the Histone Mark Readers MRG1/2 via Interaction with CONSTANS to Modulate FT Expression	plos genetics	2014	Zhongyuan Bu	https://journals.plos.org/plosgenetics/article?id=10.1371/journal.pgen.1004617
Photoperiod Time-course regulation of photoperiodic	AT1G04400	A genetic and physiological analysis of late flowering mutants in Arabidopsis thaliana	Molecular and General Genetics MGG	1991	M. Koornneef	https://link.springer.com/article/10.1007%2FBF00264213
		Regulation of Flowering Time by Arabidopsis Photoreceptors	SCIENCE	1998	HONGWEI GUO	https://www.science.org/lookup/doi/10.1126/science.279.5355.1360
		COP1-Mediated Ubiquitination of CONSTANS Is Implicated in Cryptochrome Regulation of Flowering in Arabidopsis	The Plant Cell	2008	Li-Jun Liu	https://academic.oup.com/plcell/article/20/2/292/6091219
		Regulation of photoperiodic flowering by Arabidopsis photoreceptors	PNAS	2003	Todd Mockler	https://www.pnas.org/content/100/4/2140
General processes & autonomous	AT1G04870	Regulation of flowering time by the protein arginine methyltransferase AtPRMT10	EMBO reports	2007	Lifang Niu	https://www.embopress.org/doi/full/10.1038/sj.embor.7401111
Time-course regulation of photoperiodic General processes & autonomous	AT1G05830	ARABIDOPSIS TRITHORAX1 dynamically regulates FLOWERING LOCUS C activation via histone 3 lysine 4 trimethylation	The Plant Cell	2008	Stéphane Pien	https://academic.oup.com/plcell/article/20/3/580/6092159
		Combinatorial functions of diverse histone methylations in Arabidopsis thaliana flowering time regulation	New Phytologist	2013	Sarfraz Shafiq	https://nph.onlinelibrary.wiley.com/doi/10.1111/nph.12493
Photoperiod	AT1G06040	The B-Box Family Gene STO (BBX24) in Arabidopsis thaliana Regulates Flowering Time in Differents	PLOS ONE	2014	Feng Li	https://journals.plos.org/plosone/article?id=10.1371/journal.pone.0087544
General processes & autonomous	AT1G08260	Epigenetic Regulation, Somatic Homologous Recombination, and Abscisic Acid Signaling Are Influenced by DNA Polymerase ϵ Mutation in Arabidopsis	The Plant Cell	2009	Haibo Yin	https://academic.oup.com/plcell/article/21/2/386/6095179
Hormone Photoperiod Time-course regulation of photoperiodic	AT1G08970	NF–YC3, NF–YC4 and NF–YC9 are required for CONSTANS-mediated, photoperiod-dependent flowering in Arabidopsis thaliana	The Plant Journal	2010	Roderick W. Kumimoto	https://onlinelibrary.wiley.com/doi/10.1111/j.1365-313X.2010.04247.x
		Nuclear factor Y-mediated H3K27me3 demethylation of the SOC1 locus orchestrates flowering responses of Arabidopsis	nature communications	2014	Xingliang Hou	https://www.nature.com/articles/ncomms5601
Photoperiod Time-course regulation of photoperiodic pathwa	AT1G09570	Photoresponses of Light-Grown phyA Mutants of Arabidopsis (Phytochrome A Is Required for the Perception of Daylength Extensions)	Plant Physiology	1994	E. Johnson	https://academic.oup.com/plphys/article/105/1/141/6068179
		Phytochrome control of flowering is temperature sensitive and correlates with expression of the floral integrator FT	The Plant Journal	2003	Karen J. Halliday	https://onlinelibrary.wiley.com/doi/full/10.1046/j.1365-313X.2003.01674.x
		Flowering Responses to Altered Expression of Phytochrome in Mutants and Transgenic Lines of Arabidopsis thaliana (L.) Heynh	Plant Physiology	1995	D. J. Bagnall	https://academic.oup.com/plphys/article/108/4/1495/6069782
Photoperiodism	AT1G10120	Multiple bHLH Proteins form Heterodimers to Mediate CRY2-Dependent Regulation of Flowering-Time in Arabidopsis	plos genetics	2013	Yawen Liu	https://journals.plos.org/plosgenetics/article?id=10.1371/journal.pgen.1003861
General processes & autonomous	AT1G10570	Small Ubiquitin-Like Modifier Proteases OVERLY TOLERANT TO SALT1 and -2 Regulate Salt Stress Responses in Arabidopsis	The Plant Cell	2008	Lucio Conti	https://academic.oup.com/plcell/article/20/10/2894/6093141
Circadian clock overview	AT1G12910	Two New Clock Proteins, LWD1 and LWD2, Regulate Arabidopsis Photoperiodic Flowering	Plant Physiology	2008	Jing-Fen Wu	https://academic.oup.com/plphys/article/148/2/948/6107617
General processes & autonomous	AT1G14400	Histone H2B Monoubiquitination in the Chromatin of FLOWERING LOCUS C Regulates Flowering Time in Arabidopsis	The Plant Cell	2008	Ying Cao	https://academic.oup.com/plcell/article/20/10/2586/6093140
		Repression of the floral transition via histone H2B monoubiquitination	The Plant Journal	2009	Xiaofeng Gu	https://onlinelibrary.wiley.com/doi/10.1111/j.1365-313X.2008.03709.x
Hormone Aging Photoperiod	AT1G14920	Evidence that the Arabidopsis nuclear gibberellin signalling protein GAI is not destabilised by gibberellin	The Plant Journal	2002	Barbara Fleck	https://onlinelibrary.wiley.com/doi/full/10.1046/j.1365-313X.2002.01478.x
		DELLA Proteins and Their Interacting RING Finger Proteins Repress Gibberellin Responses by Binding to the Promoters of a Subset of Gibberellin-Responsive Genes in Arabidopsis	The Plant Cell	2013	Jeongmoo Park	https://academic.oup.com/plcell/article/25/3/927/6097596
		Gibberellin Is Required for Flowering in Arabidopsis thaliana under Short Days	Plant Physiology	1992	Ruth N. Wilson	https://academic.oup.com/plphys/article/100/1/403/6086933
		The CONSTANS gene of arabidopsis promotes flowering and encodes a protein showing similarities to zinc finger transcription factors	cell	1995	JoannaPutterill	https://www.sciencedirect.com/science/article/pii/0092867495902880?via%3Dihub
		Derivative Alleles of the Arabidopsis Gibberellin-Insensitive (gai) Mutation Confer a Wild-Type Phenotype	The Plant Cell	1993	J. Peng	https://academic.oup.com/plcell/article/5/3/351/5984500
Hormone Photoperiod	AT1G15550	TEMPRANILLO genes link photoperiod and gibberellins to control flowering in Arabidopsis	nature communications	2012	Michela Osnato	https://www.nature.com/articles/ncomms1810
		Distinct and overlapping roles of two gibberellin 3-oxidases in Arabidopsis development	The Plant Journal	2006	Melissa G. Mitchum	https://onlinelibrary.wiley.com/doi/10.1111/j.1365-313X.2005.02642.x
Aging Photoperiod	AT1G15750	The TOPLESS Interactome: A Framework for Gene Repression in Arabidopsis	Plant Physiology	2012	Barry Causier	https://academic.oup.com/plphys/article/158/1/423/6109215
General processes & autonomous	AT1G17760	Targeted 3′ Processing of Antisense Transcripts Triggers Arabidopsis FLC Chromatin Silencing	SCIENCE	2010	FUQUAN LIU	https://www.science.org/lookup/doi/10.1126/science.1180278
General processes & autonomous	AT1G18450	Repression of Flowering in Arabidopsis Requires Activation of FLOWERING LOCUS C Expression by the Histone Variant H2A.Z	The Plant Cell	2007	Roger B. Deal	https://academic.oup.com/plcell/article/19/1/74/6091777
		Silencing the nuclear actin-related protein AtARP4 in Arabidopsis has multiple effects on plant development, including early flowering and delayed floral senescence	The Plant Journal	2005	Muthugapatti K. Kandasamy	https://onlinelibrary.wiley.com/doi/10.1111/j.1365-313X.2005.02345.x
Time-course regulation of photoperiodic	AT1G19330	Photoperiodic Regulation of Flowering Time through Periodic Histone Deacetylation of the Florigen Gene FT	plos biology	2013	Xiaofeng Gu	https://journals.plos.org/plosbiology/article?id=10.1371/journal.pbio.1001649
Aging Circadian clock overview Photoperiod Time-course regulation of photoperiodic Sugar	AT1G22770	Distinct Roles of GIGANTEA in Promoting Flowering and Regulating Circadian Rhythms in Arabidopsis	The Plant Cell	2005	Tsuyoshi Mizoguchi	https://academic.oup.com/plcell/article/17/8/2255/6114591
		GIGANTEA: a circadian clock-controlled gene that regulates photoperiodic flowering in Arabidopsis and encodes a protein with several possible membrane-spanning domains	the embo journal	1999	Sarah Fowler	https://www.embopress.org/doi/full/10.1093/emboj/18.17.4679
		GIGANTEA directly activates Flowering Locus T in Arabidopsis thaliana	PNAS	2011	Mariko Sawa	https://www.pnas.org/content/108/28/11698
		Inhibition of aldehyde reductase by acidic metabolites of the biogenic amines	Biochemical Pharmacology	1975	Anthony J.Turner	https://www.sciencedirect.com/science/article/abs/pii/0006295275900167?via%3Dihub
		SPINDLY and GIGANTEA Interact and Act in Arabidopsis thaliana Pathways Involved in Light Responses, Flowering, and Rhythms in Cotyledon Movements	The Plant Cell	2004	Tong-Seung Tseng	https://academic.oup.com/plcell/article/16/6/1550/6010392
		Arabidopsis DOF Transcription Factors Act Redundantly to Reduce CONSTANS Expression and Are Essential for a Photoperiodic Flowering Response	Developmental Cell	2009	FabioFornara	https://www.sciencedirect.com/science/article/pii/S1534580709002561?via%3Dihub
		FKF1 and GIGANTEA Complex Formation Is Required for Day-Length Measurement in Arabidopsis	SCIENCE	2007	MARIKO SAWA	https://www.science.org/lookup/doi/10.1126/science.1146994
Photoperiod	AT1G25540	The Conserved PFT1 Tandem Repeat Is Crucial for Proper Flowering in Arabidopsis thaliana	Genetics	2014	Pauline Rival	https://academic.oup.com/genetics/article/198/2/747/5935975
		PFT1, the MED25 subunit of the plant Mediator complex, promotes flowering through CONSTANS dependent and independent mechanisms in Arabidopsis	The Plant Journal	2011	Sabrina Iñigo	https://onlinelibrary.wiley.com/doi/10.1111/j.1365-313X.2011.04815.x
		Regulation of flowering time by light quality	Nature	2003	Pablo D. Cerdán	https://www.nature.com/articles/nature01636
		The Mediator Complex Subunit PFT1 Is a Key Regulator of Jasmonate-Dependent Defense in Arabidopsis	The Plant Cell	2009	Brendan N. Kidd	https://academic.oup.com/plcell/article/21/8/2237/6095505
		The Arabidopsis thaliana Med25 mediator subunit integrates environmental cues to control plant development	PNAS	2011	Nils Elfving	https://www.pnas.org/content/108/20/8245
		Acceleration of Flowering during Shade Avoidance in Arabidopsis Alters the Balance between FLOWERING LOCUS C-Mediated Repression and Photoperiodic Induction of Flowering	Plant Physiology	2008	Amanda C. Wollenberg	https://academic.oup.com/plphys/article/148/3/1681/6107675
Hormone Photoperiod Time-course regulation of photoperiodic	AT1G25560	The Balance between CONSTANS and TEMPRANILLO Activities Determines FT Expression to Trigger Flowering	Current biology	2008	CristinaCastillejo	https://www.sciencedirect.com/science/article/pii/S0960982208010208?via%3Dihub
		TEMPRANILLO genes link photoperiod and gibberellins to control flowering in Arabidopsis	Nature Communications	2012	Michela Osnato	https://www.nature.com/articles/ncomms1810
Photoperiodism	AT1G26260	Multiple bHLH Proteins form Heterodimers to Mediate CRY2-Dependent Regulation of Flowering-Time in Arabidopsis	plos genetics	2013	Yawen Liu	https://journals.plos.org/plosgenetics/article?id=10.1371/journal.pgen.1003861
		Photoexcited CRY2 Interacts with CIB1 to Regulate Transcription and Floral Initiation in Arabidopsis	SCIENCE	2008	HONGTAO LIU	https://www.science.org/lookup/doi/10.1126/science.1163927
Vernalization	AT1G26830	Proteasome-Mediated Degradation of FRIGIDA Modulates Flowering Time in Arabidopsis during Vernalization	The Plant Cell	2014	Xiangyang Hu	https://academic.oup.com/plcell/article/26/12/4763/6102401
		Arabidopsis CULLIN3 Genes Regulate Primary Root Growth and Patterning by Ethylene-Dependent and -Independent Mechanisms	plos genetics	2009	Alexis Thomann	https://journals.plos.org/plosgenetics/article?id=10.1371/journal.pgen.1000328
Photoperiod	AT1G28520	Arabidopsis thaliana VOZ (Vascular plant One-Zinc finger) transcription factors are required for proper regulation of flowering time	biology open	2013	Helena Celesnik	https://journals.biologists.com/bio/article/2/4/424/19815/Arabidopsis-thaliana-VOZ-Vascular-plant-One-Zinc
		The Phytochrome-Interacting VASCULAR PLANT ONE–ZINC FINGER1 and VOZ2 Redundantly Regulate Flowering in Arabidopsis	The Plant Cell	2012	Yukiko Yasui	https://academic.oup.com/plcell/article/24/8/3248/6098036
Hormone Photoperiod	AT1G30040	Genetic Analysis Reveals That C19-GA 2-Oxidation Is a Major Gibberellin Inactivation in Arabidopsis	The Plant Cell	2008	Ivo Rieu	https://academic.oup.com/plcell/article/20/9/2420/6092501
Vernalization	AT1G30970	FLOWERING LOCUS C EXPRESSOR Family Proteins Regulate FLOWERING LOCUS C Expression in Both Winter-Annual and Rapid-Cycling Arabidopsis	Plant Physiology	2013	Lei Ding	https://academic.oup.com/plphys/article/163/1/243/6110922
		SUPPRESSOR OF FRI 4 encodes a nuclear-localized protein that is required for delayed flowering in winter-annual Arabidopsis	Development	2006	Sang Yeol Kim	https://journals.biologists.com/dev/article/133/23/4699/52710/SUPPRESSOR-OF-FRI-4-encodes-a-nuclear-localized
Vernalization	AT1G31814	FRIGIDA LIKE 2 Is a Functional Allele in Landsberg erecta and Compensates for a Nonsense Allele of FRIGIDA LIKE 1	Plant Physiology	2006	Michael R. Schläppi	https://academic.oup.com/plphys/article/142/4/1728/6106490
		FRIGIDA-related genes are required for the winter-annual habit in Arabidopsis	PNAS	2004	Scott D. Michaels	https://www.pnas.org/content/101/9/3281
General processes & autonomous	AT1G32230	The Paralogous Genes RADICAL-INDUCED CELL DEATH1 and SIMILAR TO RCD ONE1 Have Partially Redundant Functions during Arabidopsis Development	Plant Physiology	2009	Sachin Teotia	https://academic.oup.com/plphys/article/151/1/180/6108384
		Unequally redundant RCD1 and SRO1 mediate stress and developmental responses and interact with transcription factors	The Plant Journal	2009	Pinja Jaspers	https://onlinelibrary.wiley.com/doi/10.1111/j.1365-313X.2009.03951.x
Photoperiod Time-course regulation of photoperiodic	AT1G35460	FLOWERING BHLH transcriptional activators control expression of the photoperiodic flowering regulator CONSTANS in Arabidopsis	PNAS	2012	Shogo Ito	https://www.pnas.org/content/109/9/3582
Hormone Photoperiod	AT1G47990	Genetic Analysis Reveals That C19-GA 2-Oxidation Is a Major Gibberellin Inactivation in Arabidopsis	The Plant Cell	2008	Ivo Rieu	https://academic.oup.com/plcell/article/20/9/2420/6092501
Photoperiod	AT1G50700	Calcium-dependent protein kinases responsible for the phosphorylation of a bZIP transcription factor FD crucial for the florigen complex formation	Scientific Reports	2015	Nozomi Kawamoto	https://www.nature.com/articles/srep08341
Hormone Photoperiod	AT1G50960	Spatially distinct regulatory roles for gibberellins in the promotion of flowering of Arabidopsis under long photoperiods	Development	2012	Aimone Porri	https://journals.biologists.com/dev/article/139/12/2198/45087/Spatially-distinct-regulatory-roles-for
		Overexpression of a Novel Class of Gibberellin 2-Oxidases Decreases Gibberellin Levels and Creates Dwarf Plants	The Plant Cell	2003	Fritz M. Schomburg	https://academic.oup.com/plcell/article/15/1/151/6009971
Photoperiod Time-course regulation of photoperiodic	AT1G51140	FLOWERING BHLH transcriptional activators control expression of the photoperiodic flowering regulator CONSTANS in Arabidopsis	PNAS	2012	Shogo Ito	https://www.pnas.org/content/109/9/3582
General processes & autonomous	AT1G51450	Arabidopsis COMPASS-Like Complexes Mediate Histone H3 Lysine-4 Trimethylation to Control Floral Transition and Plant Development	plos genetics	2011	Danhua Jiang	https://journals.plos.org/plosgenetics/article?id=10.1371/journal.pgen.1001330
General processes & autonomous	AT1G52740	Histone H2A.Z and homologues of components of the SWR1 complex are required to control immunity in Arabidopsis	The Plant Journal	2007	Rosana March-Díaz	https://onlinelibrary.wiley.com/doi/10.1111/j.1365-313X.2007.03361.x
		Deposition of Histone Variant H2A.Z within Gene Bodies Regulates Responsive Genes	plos genetics	2012	Devin Coleman-Derr	https://journals.plos.org/plosgenetics/article?id=10.1371/journal.pgen.1002988
		Arabidopsis homologs of components of the SWR1 complex regulate flowering and plant development	Development	2007	Kyuha Choi	https://journals.biologists.com/dev/article/134/10/1931/52770/Arabidopsis-homologs-of-components-of-the-SWR1
Photoperiod	AT1G53090	The Arabidopsis repressor of light signaling SPA1 acts in the phloem to regulate seedling de-etiolation, leaf expansion and flowering time	Development	2011	Aashish Ranjan	https://journals.biologists.com/dev/article/138/9/1851/45007/The-Arabidopsis-repressor-of-light-signaling-SPA1
		Arabidopsis SPA proteins regulate photoperiodic flowering and interact with the floral inducer CONSTANS to regulate its stability	Development	2006	Sascha Laubinger	https://journals.biologists.com/dev/article/133/16/3213/52578/Arabidopsis-SPA-proteins-regulate-photoperiodic
		Light exposure of Arabidopsis seedlings causes rapid de-stabilization as well as selective post-translational inactivation of the repressor of photomorphogenesis SPA2	The Plant Journal	2010	Martin Balcerowicz	https://onlinelibrary.wiley.com/doi/10.1111/j.1365-313X.2010.04456.x
Hormone Aging Photoperiod Sugar	AT1G53160	Dissection of floral inductions using global expression analysis	Development	2003	Markus Schmid	https://journals.biologists.com/dev/article/130/24/6001/42176/Dissection-of-floral-induction-pathways-using
General processes & autonomous	AT1G54440	Arabidopsis RRP6L1 and RRP6L2 Function in FLOWERING LOCUS C Silencing via Regulation of Antisense RNA Synthesis	plos genetics	2014	Jun-Hye Shin	https://journals.plos.org/plosgenetics/article?id=10.1371/journal.pgen.1004612
Hormone Photoperiod Time-course regulation of photoperiodic	AT1G54830	Nuclear factor Y-mediated H3K27me3 demethylation of the SOC1 locus orchestrates flowering responses of Arabidopsis	nature communications	2014	Xingliang Hou	https://www.nature.com/articles/ncomms5601
		NF–YC3, NF–YC4 and NF–YC9 are required for CONSTANS-mediated, photoperiod-dependent flowering in Arabidopsis thaliana	The Plant Journal	2010	Roderick W. Kumimoto	https://onlinelibrary.wiley.com/doi/10.1111/j.1365-313X.2010.04247.x
General processes & autonomous	AT1G55250	Histone H2B Monoubiquitination in the Chromatin of FLOWERING LOCUS C Regulates Flowering Time in Arabidopsis	The Plant Cell	2008	Ying Cao	https://academic.oup.com/plcell/article/20/10/2586/6093140
		Repression of the floral transition via histone H2B monoubiquitination	The Plant Journal	2009	Xiaofeng Gu	https://onlinelibrary.wiley.com/doi/10.1111/j.1365-313X.2008.03709.x
		HISTONE MONOUBIQUITINATION1 Interacts with a Subunit of the Mediator Complex and Regulates Defense against Necrotrophic Fungal Pathogens in Arabidopsis	The Plant Cell	2009	Rahul Dhawan	https://academic.oup.com/plcell/article/21/3/1000/6095207
General processes & autonomous	AT1G55325	The Arabidopsis Mediator CDK8 module genes CCT (MED12) and GCT (MED13) are global regulators of developmental phase transitions	Development	2014	C. Stewart Gillmor	https://journals.biologists.com/dev/article/141/23/4580/46533/The-Arabidopsis-Mediator-CDK8-module-genes-CCT
		CRYPTIC PRECOCIOUS/MED12 is a Novel Flowering Regulator with Multiple Target Steps in Arabidopsis	Plant and Cell Physiology	2012	Yuri Imura	https://academic.oup.com/pcp/article/53/2/287/1871007
General processes & autonomous	AT1G57820	Three SRA-Domain Methylcytosine-Binding Proteins Cooperate to Maintain Global CpG Methylation and Epigenetic Silencing in Arabidopsis	plos genetics	2008	Hye Ryun Woo	https://journals.plos.org/plosgenetics/article?id=10.1371/journal.pgen.1000156
		Plant SET- and RING-associated domain proteins in heterochromatinization	The Plant Journal	2007	Shiming Liu	https://onlinelibrary.wiley.com/doi/10.1111/j.1365-313X.2007.03286.x
		ORTH/VIM proteins that regulate DNA methylation are functional ubiquitin E3 ligases	The Plant Journal	2008	Edward Kraft	https://onlinelibrary.wiley.com/doi/10.1111/j.1365-313X.2008.03631.x
General processes & autonomous	AT1G60220	Small Ubiquitin-Like Modifier Proteases OVERLY TOLERANT TO SALT1 and -2 Regulate Salt Stress Responses in Arabidopsis	The Plant Cell	2008	Lucio Conti	https://academic.oup.com/plcell/article/20/10/2894/6093141
General processes & autonomous	AT1G61040	A Mechanism Related to the Yeast Transcriptional Regulator Paf1c Is Required for Expression of the Arabidopsis FLC/MAF MADS Box Gene Family[W]	The Plant Cell	2004	Sookyung Oh	https://academic.oup.com/plcell/article/16/11/2940/6010532
		The Arabidopsis Paf1c Complex Component CDC73 Participates in the Modification of FLOWERING LOCUS C Chromatin	Plant Physiology	2010	Xuhong Yu	https://academic.oup.com/plphys/article/153/3/1074/6109476
		Genetic Analysis of Early Flowering Mutants in Arabidopsis Defines a Class of Pleiotropic Developmental Regulator Required for Expression of the Flowering-Time Switch Flowering Locus C	Genetics	2003	Hua Zhang	https://academic.oup.com/genetics/article/164/1/347/6052706
Time-course regulation of photoperiodic General processes & autonomous	AT1G62830	Arabidopsis Relatives of the Human Lysine-Specific Demethylase1 Repress the Expression of FWA and FLOWERING LOCUS C and Thus Promote the Floral Transition	The Plant Cell	2007	Danhua Jiang	https://academic.oup.com/plcell/article/19/10/2975/6092238
		Combinatorial functions of diverse histone methylations in Arabidopsis thaliana flowering time regulation	New Phytologist	2013	Sarfraz Shafiq	https://nph.onlinelibrary.wiley.com/doi/10.1111/nph.12493
Temperature Hormone Aging Circadian clock overview Photoperiod Time-course regulation of photoperiodic Sugar Vernalization	AT1G65480	A Pair of Related Genes with Antagonistic Roles in Mediating Flowering Signals	SCIENCE	1999	YASUSHI KOBAYASHI	https://www.science.org/lookup/doi/10.1126/science.286.5446.1960
		A genetic and physiological analysis of late flowering mutants in Arabidopsis thaliana	Molecular Genetics and Genomics	1991	M. Koornneef	https://link.springer.com/article/10.1007%2FBF00264213
		TWIN SISTER OF FT (TSF) Acts as a Floral Integrator Redundantly with FT	Plant and Cell Physiology	2005	Ayako Yamaguchi	https://academic.oup.com/pcp/article/46/8/1175/1875348
		Integration of Flowering Signals in Winter-Annual Arabidopsis	Plant Physiology	2005	Scott D. Michaels	https://academic.oup.com/plphys/article/137/1/149/6112577
		Genetic and spatial interactions between FT, TSF and SVP during the early stages of floral induction in Arabidopsis	The Plant Journal	2009	Seonghoe Jang	https://onlinelibrary.wiley.com/doi/10.1111/j.1365-313X.2009.03986.x
General processes & autonomous	AT1G66050	Three SRA-Domain Methylcytosine-Binding Proteins Cooperate to Maintain Global CpG Methylation and Epigenetic Silencing in Arabidopsis	plos genetics	2008	Hye Ryun Woo	https://journals.plos.org/plosgenetics/article?id=10.1371/journal.pgen.1000156
Aging Photoperiod Hormone	AT1G66350	Spatial control of flowering by DELLA proteins in Arabidopsis thaliana	Development	2012	Vinicius C. Galvão	https://journals.biologists.com/dev/article/139/21/4072/45372/Spatial-control-of-flowering-by-DELLA-proteins-in
Photoperiod	AT1G66650	Identification of Arabidopsis SUMO-interacting proteins that regulate chromatin activity and developmental transitions	PNAS	2013	Nabil Elrouby	https://www.pnas.org/content/110/49/19956
Circadian clock overview Photoperiod Time-course regulation of photoperiodic	AT1G68050	FKF1, a Clock-Controlled Gene that Regulates the Transition to Flowering in Arabidopsis	cell	2000	David CNelson	https://www.sciencedirect.com/science/article/pii/S0092867400808429?via%3Dihub
		Arabidopsis DOF Transcription Factors Act Redundantly to Reduce CONSTANS Expression and Are Essential for a Photoperiodic Flowering Response	Developmental Cell	2009	FabioFornara	https://www.sciencedirect.com/science/article/pii/S1534580709002561?via%3Dihub
		FKF1 Conveys Timing Information for CONSTANS Stabilization in Photoperiodic Flowering	SCIENCE	2012	YOUNG HUN SONG	https://www.science.org/lookup/doi/10.1126/science.1219644
		FKF1 F-Box Protein Mediates Cyclic Degradation of a Repressor of CONSTANS in Arabidopsis	SCIENCE	2005	TAKATO IMAIZUMI	https://www.science.org/lookup/doi/10.1126/science.1110586
		FKF1 and GIGANTEA Complex Formation Is Required for Day-Length Measurement in Arabidopsis	SCIENCE	2007	MARIKO SAWA	https://www.science.org/lookup/doi/10.1126/science.1146994
		Distinct roles of FKF1, GIGANTEA, and ZEITLUPE proteins in the regulation of CONSTANS stability in Arabidopsis photoperiodic flowering	PNAS	2014	Young Hun Song	https://www.pnas.org/content/111/49/17672
Temperature Hormone Photoperiod Time-course regulation of photoperiodic	AT1G68840	The Balance between CONSTANS and TEMPRANILLO Activities Determines FT Expression to Trigger Flowering	current biology	2008	CristinaCastillejo	https://www.sciencedirect.com/science/article/pii/S0960982208010208?via%3Dihub
		TEMPRANILLO genes link photoperiod and gibberellins to control flowering in Arabidopsis	Nature Communications	2012	Michela Osnato	https://www.nature.com/articles/ncomms1810
		SHORT VEGETATIVE PHASE Up-Regulates TEMPRANILLO2 Floral Repressor at Low Ambient Temperatures	Plant Physiology	2015	Esther Marín-González	https://academic.oup.com/plphys/article/169/2/1214/6113934
Vernalization Temperature Aging Photoperiod Sugar	AT1G69120	Function of the apetala-1 gene during Arabidopsis floral development	The Plant Cell	1990	V F Irish	https://academic.oup.com/plcell/article/2/8/741/5983221
		A gene triggering flower formation in Arabidopsis	Nature	1995	M. Alejandra Mandel	https://www.nature.com/articles/377522a0
Photoperiodism	AT1G69570	Arabidopsis DOF Transcription Factors Act Redundantly to Reduce CONSTANS Expression and Are Essential for a Photoperiodic Flowering Response	Developmental Cell	2009	FabioFornara	https://www.sciencedirect.com/science/article/pii/S1534580709002561?via%3Dihub
Vernalization General processes & autonomous	AT1G71800	Targeted 3′ Processing of Antisense Transcripts Triggers Arabidopsis FLC Chromatin Silencing	SCIENCE	2010	FUQUAN LIU	https://www.science.org/lookup/doi/10.1126/science.1180278
Photoperiod Time-course regulation of photoperiodic	AT1G72390	Light-dependent destabilization of PHL inArabidopsis	Plant Signaling & Behavior	2014	Motomu Endo	https://www.tandfonline.com/doi/full/10.4161/psb.28118
		PHYTOCHROME-DEPENDENT LATE-FLOWERING accelerates flowering through physical interactions with phytochrome B and CONSTANS	PNAS	2013	Motomu Endo	https://www.pnas.org/content/110/44/18017
Time-course regulation of photoperiodic	AT1G75060	Photoperiodic Regulation of Flowering Time through Periodic Histone Deacetylation of the Florigen Gene FT	plos biology	2013	Xiaofeng Gu	https://journals.plos.org/plosbiology/article?id=10.1371/journal.pbio.1001649
General processes & autonomous	AT1G76710	The trxG family histone methyltransferase SET DOMAIN GROUP 26 promotes flowering via a distinctive genetic	The Plant Journal	2014	Alexandre Berr	https://onlinelibrary.wiley.com/doi/10.1111/tpj.12729
		Di- and Tri- but Not Monomethylation on Histone H3 Lysine 34 Marks Active Transcription of Genes Involved in Flowering Time Regulation and Other Processes in Arabidopsis thaliana	Molecular and Cellular Biology	2020	Lin Xu	https://journals.asm.org/doi/10.1128/MCB.01607-07
Temperature	AT1G77080	Coordination of the Vernalization Response through a VIN3 and FLC Gene Family Regulatory Network in Arabidopsis	The Plant Cell	2013	Dong-Hwan Kim	https://academic.oup.com/plcell/article/25/2/454/6096644
		Temperature-dependent regulation of flowering by antagonistic FLM variants	Nature	2013	David Posé	https://www.nature.com/articles/nature12633
		Regulation of Temperature-Responsive Flowering by MADS-Box Transcription Factor Repressors	SCIENCE	2013	JEONG HWAN LEE	https://www.science.org/lookup/doi/10.1126/science.1241097
		Repression of Flowering by the miR172 Target SMZ	plos biology	2009	Johannes Mathieu	https://journals.plos.org/plosbiology/article?id=10.1371/journal.pbio.1000148
		Identification of a MADS-box gene, FLOWERING LOCUS M, that represses flowering	The Plant Journal	2001	Katia C. Scortecci	https://onlinelibrary.wiley.com/doi/full/10.1046/j.1365-313x.2001.01024.x
		Genetic interactions between FLM and other flowering-time genes in Arabidopsis thaliana	Plant Molecular Biology	2003	Katia Scortecci	https://link.springer.com/article/10.1023%2FA%3A1025426920923
		Arabidopsis FLC clade members form flowering-repressor complexes coordinating responses to endogenous and environmental cues	Nature Communications	2013	Xiaofeng Gu	https://www.nature.com/articles/ncomms2947
		Identification of a MADS-box gene, FLOWERING LOCUS M, that represses flowering	The Plant Journal	2001	Katia C. Scortecci	https://onlinelibrary.wiley.com/doi/full/10.1046/j.1365-313x.2001.01024.x
		Regulation of Flowering in Arabidopsis by an FLCHomologue	Plant Physiology	2001	Oliver J. Ratcliffe	https://academic.oup.com/plphys/article/126/1/122/6110016
		A PHD finger protein involved in both the vernalization and photoperiods in Arabidopsis	Genes & Development	2006	Sibum Sung	http://genesdev.cshlp.org/content/20/23/3244
Time-course regulation of photoperiodic General processes & autonomous	AT1G77300	The early-flowering mutant efs is involved in the autonomous promotion of Arabidopsis thaliana	Development	1999	W J Soppe	https://pubmed.ncbi.nlm.nih.gov/10518493/
		Establishment of the Vernalization-Responsive, Winter-Annual Habit in Arabidopsis Requires a Putative Histone H3Methyl Transferase	The Plant Cell	2005	Sang Yeol Kim	https://academic.oup.com/plcell/article/17/12/3301/6114685
Hormone Photoperiod	AT1G78440	Genetic Analysis Reveals That C19-GA 2-Oxidation Is a Major Gibberellin Inactivation in Arabidopsis	The Plant Cell	2008	Ivo Rieu	https://academic.oup.com/plcell/article/20/9/2420/6092501
Aging Sugar	AT1G78580	AtTPS1-mediated trehalose 6-phosphate synthesis is essential for embryogenic and vegetative growth and responsiveness to ABA in germinating seeds and stomatal guard cells	The Plant Journal	2010	Leonardo D. Gómez	https://onlinelibrary.wiley.com/doi/10.1111/j.1365-313X.2010.04312.x
		Regulation of Flowering by Trehalose-6-Phosphate Signaling in Arabidopsis thaliana	SCIENCE	2013	VANESSA WAHL	https://www.science.org/lookup/doi/10.1126/science.1230406
		Arabidopsis Trehalose-6-Phosphate Synthase 1 Is Essential for Normal Vegetative Growth and Transition to Flowering	Plant Physiology	2004	Anja J.H. van Dijken	https://academic.oup.com/plphys/article/135/2/969/6112079
Photoperiod	AT1G79430	A genetic and physiological analysis of late flowering mutants in Arabidopsis thaliana	Molecular and General Genetics MGG	1991	M. Koornneef	https://link.springer.com/article/10.1007%2FBF00264213
		FE, a phloem-specific Myb-related protein, promotes flowering through transcriptional activation of FLOWERING LOCUS T and FLOWERING LOCUS T INTERACTING PROTEIN 1	The Plant Journal	2015	Mitsutomo Abe	https://onlinelibrary.wiley.com/doi/10.1111/tpj.12951
Hormone	AT1G79460	The GA2 Locus of Arabidopsis thalianaEncodes ent-Kaurene Synthase of Gibberellin Biosynthesis	Plant Physiology	1998	Shinjiro Yamaguchi	https://academic.oup.com/plphys/article/116/4/1271/6085651
		EARLY IN SHORT DAYS 1 (ESD1) encodes ACTIN-RELATED PROTEIN 6 (AtARP6), a putative component of chromatin remodelling complexes that positively regulates FLC accumulation in Arabidopsis	Development	2006	Mar Martin-Trillo	https://journals.biologists.com/dev/article/133/7/1241/43517/EARLY-IN-SHORT-DAYS-1-ESD1-encodes-ACTIN-RELATED
General processes & autonomous	AT1G79730	PAF1-complex-mediated histone methylation of FLOWERING LOCUS C chromatin is required for the vernalization-responsive, winter-annual habit in Arabidopsis	Genes & Development	2004	Yuehui He	http://genesdev.cshlp.org/content/18/22/2774
General processes & autonomous	AT1G80070	Functional Consequences of Splicing of the Antisense Transcript COOLAIR on FLC Transcription	molecular cell	2014	SebastianMarquardt	https://www.sciencedirect.com/science/article/pii/S1097276514002597?via%3Dihub
Hormone Photoperiod	AT1G80340	Distinct and overlapping roles of two gibberellin 3-oxidases in Arabidopsis development	The Plant Journal	2006	Melissa G. Mitchum	https://onlinelibrary.wiley.com/doi/10.1111/j.1365-313X.2005.02642.x
Aging Photoperiod Hormone	AT2G01570	Gibberellin regulates Arabidopsis floral development via suppression of DELLA protein function	Development	2004	Hui Cheng	https://journals.biologists.com/dev/article/131/5/1055/42661/Gibberellin-regulates-Arabidopsis-floral
		Synergistic Derepression of Gibberellin Signaling by Removing RGA and GAI Function in Arabidopsis thaliana	Genetics	2001	Alyssa Dill	https://academic.oup.com/genetics/article/159/2/777/6052464
		The New RGA Locus Encodes a Negative Regulator of Gibberellin Response in Arabidopsis thaliana	Genetics	1997	Aron L Silverstone	https://academic.oup.com/genetics/article/146/3/1087/6053955
General processes & autonomous	AT2G02760	Repression of the floral transition via histone H2B monoubiquitination	The Plant Journal	2009	Xiaofeng Gu	https://onlinelibrary.wiley.com/doi/10.1111/j.1365-313X.2008.03709.x
		Histone H2B Monoubiquitination in the Chromatin of FLOWERING LOCUS C Regulates Flowering Time in Arabidopsis	The Plant Cell	2008	Ying Cao	https://academic.oup.com/plcell/article/20/10/2586/6093140
Temperature	AT2G03500	A MYB-Domain Protein EFM Mediates Flowering Responses to Environmental Cues in Arabidopsis	Developmental Cell	2014	YuanyuanYan	https://www.sciencedirect.com/science/article/pii/S1534580714004468?via%3Dihub
General processes & autonomous	AT2G06210	PAF1-complex-mediated histone methylation of FLOWERING LOCUS C chromatin is required for the vernalization-responsive, winter-annual habit in Arabidopsis	Genes & Development	2004	Yuehui He	http://genesdev.cshlp.org/content/18/22/2774
		Repression of the floral transition via histone H2B monoubiquitination	The Plant Journal	2009	Xiaofeng Gu	https://onlinelibrary.wiley.com/doi/10.1111/j.1365-313X.2008.03709.x
		Genetic Analysis of Early Flowering Mutants in Arabidopsis Defines a Class of Pleiotropic Developmental Regulator Required for Expression of the Flowering-Time Switch Flowering Locus C	Genetics	2003	Hua Zhang	https://academic.oup.com/genetics/article/164/1/347/6052706
		The Arabidopsis Paf1c Complex Component CDC73 Participates in the Modification of FLOWERING LOCUS C Chromatin	Plant Physiology	2010	Xuhong Yu	https://academic.oup.com/plphys/article/153/3/1074/6109476
General processes & autonomous	AT2G13540	Localization, Ion Channel Regulation, and Genetic Interactions during Abscisic Acid Signaling of the Nuclear mRNA Cap-Binding Protein, ABH1	Plant Physiology	2002	Véronique Hugouvieux	https://academic.oup.com/plphys/article/130/3/1276/6110464
		mRNA metabolism of flowering-time regulators in wild-type Arabidopsis revealed by a nuclear cap binding protein mutant, abh1	The Plant Journal	2007	Josef M. Kuhn	https://onlinelibrary.wiley.com/doi/10.1111/j.1365-313X.2007.03110.x
		Lesions in the mRNA cap-binding gene ABA HYPERSENSITIVE 1suppress FRIGIDA-mediated delayed flowering in Arabidopsis	The Plant Journal	2004	Isabel C. Bezerra	https://onlinelibrary.wiley.com/doi/10.1111/j.1365-313X.2004.02194.x
		A methyltransferase required for proper timing of the vernalization response in Arabidopsis	PNAS	2015	Joohyun Lee	https://www.pnas.org/content/112/7/2269
Photoperiod	AT2G17290	Calcium-dependent protein kinases responsible for the phosphorylation of a bZIP transcription factor FD crucial for the florigen complex formation	Scientific Reports	2015	Nozomi Kawamoto	https://www.nature.com/articles/srep08341
Temperature Hormone Aging Photoperiod Sugar	AT2G17770	Interlocking Feedback Loops Govern the Dynamic Behavior of the Floral Transition in Arabidopsis	The Plant Cell	2013	Katja E. Jaeger	https://academic.oup.com/plcell/article/25/3/820/6097636
		Integration of Spatial and Temporal Information During Floral Induction in Arabidopsis	SCIENCE	2005	PHILIP A. WIGGE	https://www.science.org/lookup/doi/10.1126/science.1114358
		FD, a bZIP Protein Mediating Signals from the Floral Integrator FT at the Shoot Apex	SCIENCE	2005	MITSUTOMO ABE	https://www.science.org/lookup/doi/10.1126/science.1115983
Photoperiod Time-course regulation of photoperiodic	AT2G18790	Phytochrome A and Phytochrome B Have Overlapping but Distinct Functions in Arabidopsis Development	Plant Physiology	1994	J. W. Reed	https://academic.oup.com/plphys/article/104/4/1139/6067438
		The Mediator Complex Subunit PFT1 Interferes with COP1 and HY5 in the Regulation of Arabidopsis Light Signaling	Plant Physiology	2012	Cornelia Klose	https://academic.oup.com/plphys/article/160/1/289/6109746
		Isolation and Characterization of phyC Mutants in Arabidopsis Reveals Complex Crosstalk between Phytochrome Signalings	The Plant Cell	2003	Elena Monte	https://academic.oup.com/plcell/article/15/9/1962/6010114
		Phytochrome control of flowering is temperature sensitive and correlates with expression of the floral integrator FT	The Plant Journal	2003	Karen J. Halliday	https://onlinelibrary.wiley.com/doi/full/10.1046/j.1365-313X.2003.01674.x
		Phytochrome B in the Mesophyll Delays Flowering by Suppressing FLOWERING LOCUS TExpression in Arabidopsis Vascular Bundles	The Plant Cell	2005	Motomu Endo	https://academic.oup.com/plcell/article/17/7/1941/6114579
		Obligate Heterodimerization of Arabidopsis Phytochromes C and E and Interaction with the PIF3 Basic Helix-Loop-Helix Transcription Factor	The Plant Cell	2009	Ted Clack	https://academic.oup.com/plcell/article/21/3/786/6095266
		Flowering Responses to Altered Expression of Phytochrome in Mutants and Transgenic Lines of Arabidopsis thaliana (L.) Heynh	Plant Physiology	1995	D. J. Bagnall	https://academic.oup.com/plphys/article/108/4/1495/6069782
		The histidine kinase-related domain participates in phytochrome B function but is dispensable	PNAS	2000	Leonard Krall	https://www.pnas.org/content/97/14/8169
		Red Light-Mediated Degradation of CONSTANS by the E3 Ubiquitin Ligase HOS1 Regulates Photoperiodic Flowering in Arabidopsis	The Plant Cell	2015	Ana Lazaro	https://academic.oup.com/plcell/article/27/9/2437/6096059
Vernalization	AT2G18880	Coordination of the Vernalization Response through a VIN3 and FLC Gene Family Regulatory Network in Arabidopsis	The Plant Cell	2013	Dong-Hwan Kim	https://academic.oup.com/plcell/article/25/2/454/6096644
Photoperiod Circadian clock overview	AT2G18915	FKF1 F-Box Protein Mediates Cyclic Degradation of a Repressor of CONSTANS in Arabidopsis	SCIENCE	2005	TAKATO IMAIZUMI	https://www.science.org/lookup/doi/10.1126/science.1110586
		LOV KELCH PROTEIN2 and ZEITLUPE repress Arabidopsis photoperiodic flowering under non-inductive conditions, dependent on FLAVIN-BINDING KELCH REPEAT F-BOX1	The Plant Journal	2011	Tomoyuki Takase	https://onlinelibrary.wiley.com/doi/10.1111/j.1365-313X.2011.04618.x
		A Role for LKP2 in the Circadian Clock of Arabidopsis	The Plant Cell	2001	Thomas F. Schultz	https://academic.oup.com/plcell/article/13/12/2659/6009467
Temperature General processes & autonomous	AT2G19520	Digitoxin metabolism by rat liver microsomes	Biochem Pharmacol	1975	A Schmoldt	https://pubmed.ncbi.nlm.nih.gov/10/
		A genetic and physiological analysis of late flowering mutants in Arabidopsis thaliana	Molecular and General Genetics MGG	1991	M. Koornneef	https://link.springer.com/article/10.1007%2FBF00264213
		A genetic link between cold responses and flowering time through FVE in Arabidopsis thaliana	Nature Genetics	2004	Hyoun-Joung Kim	https://www.nature.com/articles/ng1298
		Regulation of flowering time by FVE, a retinoblastoma-associated protein	Nature Genetics	2004	Israel Ausín	https://www.nature.com/articles/ng1295
General processes & autonomous	AT2G20570	GLK transcription factors regulate chloroplast development in a cell-autonomous manner	The Plant Journal	2008	Mark T. Waters	https://onlinelibrary.wiley.com/doi/10.1111/j.1365-313X.2008.03616.x
Circadian clock overview	AT2G21070	FIONA1 Is Essential for Regulating Period Length in the Arabidopsis Circadian Clock	The Plant Cell	2008	Jeongsik Kim	https://academic.oup.com/plcell/article/20/2/307/6091194
General processes & autonomous	AT2G21660	The small glycine-rich RNA binding protein AtGRP7 promotes floral transition in Arabidopsis thaliana	The Plant Journal	2008	Corinna Streitner	https://onlinelibrary.wiley.com/doi/10.1111/j.1365-313X.2008.03591.x
General processes & autonomous	AT2G22370	Mediator Subunit18 Controls Flowering Time and Floral Organ Identity in Arabidopsis	PLOS ONE	2013	Zhengui Zheng	https://journals.plos.org/plosone/article?id=10.1371/journal.pone.0053924
		MED18 interaction with distinct transcription factors regulates multiple plant functions	Nature Communications	2014	Zhibing Lai	https://www.nature.com/articles/ncomms4064
Vernalization Temperature Aging Photoperiod	AT2G22540	Sequential action of FRUITFULL as a modulator of the activity of the floral regulators SVP and SOC1	Journal of Experimental Botany	2014	Vicente Balanzà	https://academic.oup.com/jxb/article/65/4/1193/498956
		Possible role of EARLY FLOWERING 3 (ELF3) in clock-dependent floral regulation by SHORT VEGETATIVE PHASE (SVP) inArabidopsis thaliana	New Phytologist	2009	Riichiro Yoshida	https://nph.onlinelibrary.wiley.com/doi/10.1111/j.1469-8137.2009.02809.x
		Combinatorial activities of SHORT VEGETATIVE PHASE and FLOWERING LOCUS C define distinct modes of flowering regulation in Arabidopsis	Genome Biology	2015	Julieta L Mateos	https://genomebiology.biomedcentral.com/articles/10.1186/s13059-015-0597-1
		AGL24, SHORT VEGETATIVE PHASE, and APETALA1 Redundantly Control AGAMOUS during Early Stages of Flower Development in Arabidopsis	The Plant Cell	2006	Veronica Gregis	https://academic.oup.com/plcell/article/18/6/1373/6115254
		AGAMOUS-LIKE24 and SHORT VEGETATIVE PHASE determine floral meristem identity in Arabidopsis	The Plant Journal	2008	Veronica Gregis	https://onlinelibrary.wiley.com/doi/10.1111/j.1365-313X.2008.03648.x
		The Arabidopsis floral meristem identity genes AP1, AGL24 and SVP directly repress class B and C floral homeotic genes	The Plant Journal	2009	Veronica Gregis	https://onlinelibrary.wiley.com/doi/10.1111/j.1365-313X.2009.03985.x
		Uncovering genetic and molecular interactions among floral meristem identity genes in Arabidopsis thaliana	The Plant Journal	2011	Valentina Grandi	https://onlinelibrary.wiley.com/doi/10.1111/j.1365-313X.2011.04840.x
		Regulation of Floral Patterning by Flowering Time Genes	Developmental Cell	2009	ChangLiu	https://www.sciencedirect.com/science/article/pii/S1534580709001324?via%3Dihub
		Molecular cloning of SVP: a negative regulator of the floral transition in Arabidopsis	The Plant Journal	2008	Ulrike Hartmann	https://onlinelibrary.wiley.com/doi/full/10.1046/j.1365-313x.2000.00682.x
		A Repressor Complex Governs the Integration of Flowering Signals in Arabidopsis	Developmental Cell	2008	DanLi	https://www.sciencedirect.com/science/article/pii/S1534580708001809?via%3Dihub
		SHORT VEGETATIVE PHASE reduces gibberellin biosynthesis at the Arabidopsis shoot apex to regulate the floral transition	PNAS	2014	Fernando Andrés	https://www.pnas.org/content/111/26/E2760
		The Arabidopsis SWI2/SNF2 Chromatin Remodeler BRAHMA Regulates Polycomb Function during Vegetative Development and Directly Activates the Flowering Repressor Gene SVP	plos genetics	2015	Chenlong Li	https://journals.plos.org/plosgenetics/article?id=10.1371/journal.pgen.1004944
		Circadian Clock Proteins LHY and CCA1 Regulate SVP Protein Accumulation to Control Flowering in Arabidopsis	The Plant Cell	2008	Sumire Fujiwara	https://academic.oup.com/plcell/article/20/11/2960/6092458
		A conserved role of SHORT VEGETATIVE PHASE (SVP) in controlling flowering time of Brassica plants	Biochimica et Biophysica Acta (BBA) - Gene Structure and Expression	1976	Jeong HwanLee	Biochimica et Biophysica Acta (BBA) - Gene Structure and Expression
		Sequential action of FRUITFULL as a modulator of the activity of the floral regulators SVP and SOC1	Journal of Experimental Botany	2014	Vicente Balanzà	https://academic.oup.com/jxb/article/65/4/1193/498956
		Genetic and spatial interactions between FT, TSF and SVP during the early stages of floral induction in Arabidopsis	The Plant Journal	2009	Seonghoe Jang	https://onlinelibrary.wiley.com/doi/10.1111/j.1365-313X.2009.03986.x
		SHORT VEGETATIVE PHASE (SVP) protein negatively regulates miR172 transcription via direct binding to the pri-miR172a promoter in Arabidopsis	FEBSLetters	2012	Hyun Jung Cho	https://febs.onlinelibrary.wiley.com/doi/full/10.1016/j.febslet.2012.05.035
		Temperature-dependent regulation of flowering by antagonistic FLM variants	Nature	2013	David Posé	https://www.nature.com/articles/nature12633
		Regulation of Temperature-Responsive Flowering by MADS-Box Transcription Factor Repressors	SCIENCE	2013	JEONG HWAN LEE	https://www.science.org/lookup/doi/10.1126/science.1241097
Photoperiod	AT2G22630	AGAMOUS-LIKE 17, a novel flowering promoter, acts in a FT-independent photoperiod	The Plant Journal	2008	Ping Han	https://onlinelibrary.wiley.com/doi/10.1111/j.1365-313X.2008.03499.x
Time-course regulation of photoperiodic General processes & autonomous	AT2G23380	A Polycomb-group gene regulates homeotic gene expression in Arabidopsis	Nature	1997	Justin Goodrich	https://www.nature.com/articles/386044a0
General processes & autonomous	AT2G23740	The SET-Domain Protein SUVR5 Mediates H3K9me2 Deposition and Silencing at Stimulus Response Genes in a DNA Methylation–Independent Manner	plos genetics	2012	Elena Caro	https://journals.plos.org/plosgenetics/article?id=10.1371/journal.pgen.1002995
Temperature Circadian clock overview Photoperiod	AT2G25930	The Arabidopsis ELF3 gene regulates vegetative photomorphogenesis and the photoperiodic induction of flowering	The Plant Journal	1996	Michelle T. Zagotta	https://onlinelibrary.wiley.com/doi/abs/10.1046/j.1365-313X.1996.10040691.x
		CCA1 and ELF3 Interact in the Control of Hypocotyl Length and Flowering Time in Arabidopsis	Plant Physiology	2012	Sheen X. Lu	https://academic.oup.com/plphys/article/158/2/1079/6109047
		GIGANTEA: a circadian clock-controlled gene that regulates photoperiodic flowering in Arabidopsis and encodes a protein with several possible membrane-spanning domains	the embo journal	1999	Sarah Fowler	https://www.embopress.org/doi/full/10.1093/emboj/18.17.4679
Photoperiod	AT2G27550	Functional divergence of the TFL1-like gene family in Arabidopsis revealed by characterization of a novel homologue	genes to cells	2001	Naozumi Mimida	https://onlinelibrary.wiley.com/doi/full/10.1046/j.1365-2443.2001.00425.x
		Arabidopsis thaliana CENTRORADIALIS homologue (ATC) acts systemically to inhibit floral initiation in Arabidopsis	The Plant Journal	2012	Nien-Chen Huang	https://onlinelibrary.wiley.com/doi/10.1111/j.1365-313X.2012.05076.x
Vernalization Temperature Hormone Aging Photoperiod Time-course regulation of photoperiodic	AT2G28550	The GIGANTEA-Regulated MicroRNA172 Mediates Photoperiodic Flowering Independent of CONSTANS in Arabidopsis	The Plant Cell	2007	Jae-Hoon Jung	https://academic.oup.com/plcell/article/19/9/2736/6092170
		Regulation of Flowering Time and Floral Organ Identity by a MicroRNA and Its APETALA2-Like Target Genes	The Plant Cell	2003	Milo J. Aukerman	https://academic.oup.com/plcell/article/15/11/2730/6010157
		miR172 signals are incorporated into the miR156 signaling at the SPL3/4/5 genes in Arabidopsis developmental transitions	Plant Molecular Biology	2011	Jae-Hoon Jung	https://link.springer.com/article/10.1007%2Fs11103-011-9759-z
		Arabidopsis RNA-binding Protein FCA Regulates MicroRNA172 Processing in Thermosensory Flowering	journal of biological chemistry	2012	Jae-HoonJung	https://www.sciencedirect.com/science/article/pii/S0021925820462477?via%3Dihub
		Repression of Flowering by the miR172 Target SMZ	plos biology	2009	Johannes Mathieu	https://journals.plos.org/plosbiology/article?id=10.1371/journal.pbio.1000148
		Orchestration of the Floral Transition and Floral Development in Arabidopsis by the Bifunctional Transcription Factor APETALA2	The Plant Cell	2010	Levi Yant	https://academic.oup.com/plcell/article/22/7/2156/6095936
General processes & autonomous	AT2G28830	The dominant negative ARM domain uncovers multiple functions of PUB13 in Arabidopsisimmunity, flowering, and senescence	Journal of Experimental Botany	2015	Jinggeng Zhou	https://academic.oup.com/jxb/article/66/11/3353/466347
Vernalization	AT2G30120	The FLX Gene of Arabidopsis is Required for FRI-Dependent Activation of FLC Expression	Plant and Cell Physiology	2008	Carol R. Andersson	https://academic.oup.com/pcp/article/49/2/191/1923104
		Two FLX family members are non-redundantly required to establish the vernalization requirement in Arabidopsis	Nature Communications	2013	Joohyun Lee	https://www.nature.com/articles/ncomms3186
General processes & autonomous	AT2G30140	UGT87A2, an Arabidopsis glycosyltransferase, regulates flowering time via FLOWERING LOCUS C	new Phytologist	2012	Bo Wang	https://nph.onlinelibrary.wiley.com/doi/10.1111/j.1469-8137.2012.04107.x
General processes & autonomous Time-course regulation of photoperiodic	AT2G31650	ARABIDOPSIS TRITHORAX1 Dynamically Regulates FLOWERING LOCUS C Activation via Histone 3 Lysine 4 Trimethylation	The Plant Cell	2008	Stéphane Pien	https://academic.oup.com/plcell/article/20/3/580/6092159
		ARABIDOPSIS TRITHORAX-RELATED7 Is Required for Methylation of Lysine 4 of Histone H3 and for Transcriptional Activation of FLOWERING LOCUS C	The Plant Cell	2009	Yosuke Tamada	https://academic.oup.com/plcell/article/21/10/3257/6096271
		Combinatorial functions of diverse histone methylations in Arabidopsis thaliana flowering time regulation	New Phytologist	2013	Sarfraz Shafiq	https://nph.onlinelibrary.wiley.com/doi/10.1111/nph.12493
Photoperiod Time-course regulation of photoperiodic	AT2G32950	Arabidopsis COP1 shapes the temporal pattern of CO accumulation conferring a photoperiodic flowering response	the embo journal	2008	Seonghoe Jang	https://www.embopress.org/doi/full/10.1038/emboj.2008.68
Hormone Aging Photoperiod Sugar	AT2G33810	Temporal regulation of shoot development in Arabidopsis thalianaby miR156 and its target SPL3	Development	2006	Gang Wu	https://journals.biologists.com/dev/article/133/18/3539/52546/Temporal-regulation-of-shoot-development-in
		The miRNA156/157 recognition element in the 3′ UTR of the Arabidopsis SBP box gene SPL3 prevents early flowering by translational inhibition in seedlings	The Plant Journal	2007	Madhuri Gandikota	https://onlinelibrary.wiley.com/doi/10.1111/j.1365-313X.2006.02983.x
		The microRNA156-SQUAMOSA PROMOTER BINDING PROTEIN-LIKE3 Module Regulates Ambient Temperature-Responsive Flowering via FLOWERING LOCUS T in Arabidopsis	plant physiology	2012	Jae Joon Kim	https://academic.oup.com/plphys/article/159/1/461/6109376
		The SOC1-SPL module integrates photoperiod and gibberellic acid signals to control flowering time in Arabidopsis	The Plant Journal	2011	Jae-Hoon Jung	https://onlinelibrary.wiley.com/doi/10.1111/j.1365-313X.2011.04813.x
		Functional analysis of the Arabidopsis thaliana SBP-box gene SPL3: a novel gene involved in the floral transition	The Plant Journal	2002	Guillermo H. Cardon	https://onlinelibrary.wiley.com/doi/abs/10.1046/j.1365-313X.1997.12020367.x
		miR172 signals are incorporated into the miR156 signaling at the SPL3/4/5 genes in Arabidopsis developmental transitions	Plant Molecular Biology	2011	Jae-Hoon Jung	https://link.springer.com/article/10.1007%2Fs11103-011-9759-z
		miR156-Regulated SPL Transcription Factors Define an Endogenous Flowering in Arabidopsis thaliana	cell	2009	Jia-WeiWang	https://www.sciencedirect.com/science/article/pii/S0092867409007132?via%3Dihub
		Dissection of floral inductions using global expression analysis	Development	2003	Markus Schmid	https://journals.biologists.com/dev/article/130/24/6001/42176/Dissection-of-floral-induction-pathways-using
		Dual Effects of miR156-Targeted SPL Genes and CYP78A5/KLUH on Plastochron Length and Organ Size in Arabidopsis thaliana	The Plant Cell	2008	Jia-Wei Wang	https://academic.oup.com/plcell/article/20/5/1231/6091321
Vernalization	AT2G33835	FRIGIDA-ESSENTIAL 1 interacts genetically with FRIGIDAand FRIGIDA-LIKE 1 to promote the winter-annual habit of Arabidopsis thaliana	Development	2005	Robert J. Schmitz	https://journals.biologists.com/dev/article/132/24/5471/43258/FRIGIDA-ESSENTIAL-1-interacts-genetically-with
Photoperiodism	AT2G34140	Arabidopsis DOF Transcription Factors Act Redundantly to Reduce CONSTANS Expression and Are Essential for a Photoperiodic Flowering Response	Development	2009	FabioFornara	https://www.sciencedirect.com/science/article/pii/S1534580709002561?via%3Dihub
Hormone Photoperiod	AT2G34555	Genetic Analysis Reveals That C19-GA 2-Oxidation Is a Major Gibberellin Inactivation in Arabidopsis	The Plant Cell	2008	Ivo Rieu	https://academic.oup.com/plcell/article/20/9/2420/6092501
Hormone Photoperiod Time-course regulation of photoperiodic	AT2G34720	CONSTANS and the CCAAT Box Binding Complex Share a Functionally Important Domain and Interact to Regulate Flowering of Arabidopsis	The Plant Cell	2006	Stephan Wenkel	https://academic.oup.com/plcell/article/18/11/2971/6115456
General processes & autonomous	AT2G34880	Overexpression of a histone H3K4 demethylase, JMJ15, accelerates flowering time in Arabidopsis	Plant Cell Reports	2012	Hongchun Yang	https://link.springer.com/article/10.1007%2Fs00299-012-1249-5
General processes & autonomous	AT2G35510	The Paralogous Genes RADICAL-INDUCED CELL DEATH1 and SIMILAR TO RCD ONE1 Have Partially Redundant Functions during Arabidopsis Development	Plant Physiology	2009	Sachin Teotia	https://academic.oup.com/plphys/article/151/1/180/6108384
		RCD1 and SRO1 are necessary to maintain meristematic fate in Arabidopsis thaliana	Journal of Experimental Botany	2011	Sachin Teotia	https://academic.oup.com/jxb/article/62/3/1271/481870
Hormone Photoperiod Time-course regulation of photoperiodic	AT2G37630	CONSTANS and ASYMMETRIC LEAVES 1 complex is involved in the induction of FLOWERING LOCUS T in photoperiodic flowering in Arabidopsis	The Plant Journal	2011	Young Hun Song	https://onlinelibrary.wiley.com/doi/10.1111/j.1365-313X.2011.04793.x
General processes & autonomous	AT2G38810	Deposition of Histone Variant H2A.Z within Gene Bodies Regulates Responsive Genes	plos genetics	2012	Devin Coleman-Derr	https://journals.plos.org/plosgenetics/article?id=10.1371/journal.pgen.1002988
Hormone Photoperiod Time-course regulation of photoperiodic	AT2G38880	CONSTANS and the CCAAT Box Binding Complex Share a Functionally Important Domain and Interact to Regulate Flowering of Arabidopsis	The Plant Cell	2006	Stephan Wenkel	https://academic.oup.com/plcell/article/18/11/2971/6115456
Temperature Aging Photoperiod Time-course regulation of photoperiodic	AT2G39250	miR172 signals are incorporated into the miR156 signaling at the SPL3/4/5 genes in Arabidopsis developmental transitions	Plant Molecular Biology	2011	Jae-Hoon Jung	https://link.springer.com/article/10.1007%2Fs11103-011-9759-z
		Arabidopsis RNA-binding Protein FCA Regulates MicroRNA172 Processing in Thermosensory Flowering	journal of biological chemistry	2012	Jae-HoonJung	https://www.sciencedirect.com/science/article/pii/S0021925820462477?via%3Dihub
		Repression of Flowering by the miR172 Target SMZ	plos biology	2009	Johannes Mathieu	https://journals.plos.org/plosbiology/article?id=10.1371/journal.pbio.1000148
		Orchestration of the Floral Transition and Floral Development in Arabidopsis by the Bifunctional Transcription Factor APETALA2	The Plant Cell	2010	Levi Yant	https://academic.oup.com/plcell/article/22/7/2156/6095936
		The GIGANTEA-Regulated MicroRNA172 Mediates Photoperiodic Flowering Independent of CONSTANS in Arabidopsis	The Plant Cell	2007	Jae-Hoon Jung	https://academic.oup.com/plcell/article/19/9/2736/6092170
		Dissection of floral inductions using global expression analysis	Development	2003	Markus Schmid	https://journals.biologists.com/dev/article/130/24/6001/42176/Dissection-of-floral-induction-pathways-using
Photoperiod Time-course regulation of photoperiodic	AT2G39810	The Arabidopsis HOS1 gene negatively regulates cold signal transduction and encodes a RING finger protein that displays cold-regulated nucleo–cytoplasmic partitioning	Genes & Development	2001	Hojoung Lee	http://genesdev.cshlp.org/content/15/7/912
		The Arabidopsis E3 Ubiquitin Ligase HOS1 Negatively Regulates CONSTANS Abundance in the Photoperiodic Control of Flowering	The Plant Cell	2012	Ana Lazaro	https://academic.oup.com/plcell/article/24/3/982/6097250
		The E3 Ubiquitin Ligase HOS1 Regulates Low Ambient Temperature-Responsive Flowering in Arabidopsis thaliana	Plant and Cell Physiology	2012	Jeong Hwan Lee	https://academic.oup.com/pcp/article/53/10/1802/1827390
		The E3 Ubiquitin Ligase HOS1 Regulates Arabidopsis Flowering by Mediating CONSTANS Degradation Under Cold Stress	journal of biological chemistry	2012	Jae-HoonJung	https://www.sciencedirect.com/science/article/pii/S0021925820417247?via%3Dihub
		Red Light-Mediated Degradation of CONSTANS by the E3 Ubiquitin Ligase HOS1 Regulates Photoperiodic Flowering in Arabidopsis	The Plant Cell	2015	Ana Lazaro	https://academic.oup.com/plcell/article/27/9/2437/6096059
Temperature Circadian clock overview Photoperiod	AT2G40080	The ELF4 gene controls circadian rhythms and flowering time in Arabidopsis thaliana	Nature	2002	Mark R. Doyle	https://www.nature.com/articles/nature00954
		ELF4 Is Required for Oscillatory Properties of the Circadian Clock	Plant Physiology	2007	Harriet G. McWatters	https://academic.oup.com/plphys/article/144/1/391/6106711
		ELF4 Regulates GIGANTEA Chromatin Access through Subnuclear Sequestration	Cell Reports	2013	YumiKim	https://www.sciencedirect.com/science/article/pii/S2211124713000971?via%3Dihub
Hormone Aging Sugar	AT2G42200	The microRNA regulated SBP-box genes SPL9 and SPL15 control shoot maturation in Arabidopsis	Plant Molecular Biology	2008	Stefan Schwarz	https://link.springer.com/article/10.1007%2Fs11103-008-9310-z
		The Sequential Action of miR156 and miR172 Regulates Developmental Timing in Arabidopsis	cell	2009	GangWu	https://www.sciencedirect.com/science/article/pii/S0092867409007788?via%3Dihub
Photoperiod Time-course regulation of photoperiodic	AT2G42280	FLOWERING BHLH transcriptional activators control expression of the photoperiodic flowering regulator CONSTANS in Arabidopsis	PNAS	2012	Shogo Ito	https://www.pnas.org/content/109/9/3582
Photoperiod	AT2G42400	The Phytochrome-Interacting VASCULAR PLANT ONE–ZINC FINGER1 and VOZ2 Redundantly Regulate Flowering in Arabidopsis	The Plant Cell	2012	Yukiko Yasui	https://academic.oup.com/plcell/article/24/8/3248/6098036
		Arabidopsis thaliana VOZ (Vascular plant One-Zinc finger) transcription factors are required for proper regulation of flowering time	biology open	2013	Helena Celesnik	https://journals.biologists.com/bio/article/2/4/424/19815/Arabidopsis-thaliana-VOZ-Vascular-plant-One-Zinc
Circadian clock overview Photoperiod Temperature Hormone	AT2G43010	Transcription factor PIF4 controls the thermosensory activation of flowering	Nature	2012	S. Vinod Kumar	https://www.nature.com/articles/nature10928
		The time of day effects of warm temperature on flowering time involve PIF4 and PIF5	Journal of Experimental Botany	2014	Bryan C. Thines	https://academic.oup.com/jxb/article/65/4/1141/499439
Vernalization General processes & autonomous	AT2G43410	A genetic and physiological analysis of late flowering mutants in Arabidopsis thaliana	Molecular and General Genetics MGG	1991	M. Koornneef	https://link.springer.com/article/10.1007%2FBF00264213
		Interaction ofFLC and late-flowering mutations inArabidopsis thaliana	Molecular and General Genetics MGG	1996	S. L. Sanda	https://link.springer.com/article/10.1007%2FBF02174346
		Loss of FLOWERING LOCUS C Activity Eliminates the Late-Flowering Phenotype of FRIGIDA and Autonomous Mutations but Not Responsiveness to Vernalization	The Plant Cell	2001	Scott D. Michaels	https://academic.oup.com/plcell/article/13/4/935/6009524
		Transcription Termination and Chimeric RNA Formation Controlled by Arabidopsis thaliana FPA	plos genetics	2013	Céline Duc	https://journals.plos.org/plosgenetics/article?id=10.1371/journal.pgen.1003867
Vernalization	AT2G44150	A methyltransferase required for proper timing of the vernalization response in Arabidopsis	PNAS	2015	Joohyun Lee	https://www.pnas.org/content/112/7/2269
Circadian clock overview	AT2G44680	Altered oscillator function affects clock resonance and is responsible for the reduced day-length sensitivity of CKB4 overexpressing plants	The Plant Journal	2007	Sergi Portolés	https://onlinelibrary.wiley.com/doi/10.1111/j.1365-313X.2007.03186.x
General processes & autonomous	AT2G44950	Histone H2B Monoubiquitination in the Chromatin of FLOWERING LOCUS C Regulates Flowering Time in Arabidopsis	The Plant Cell	2008	Ying Cao	https://academic.oup.com/plcell/article/20/10/2586/6093140
		Repression of the floral transition via histone H2B monoubiquitination	The Plant Journal	2009	Xiaofeng Gu	https://onlinelibrary.wiley.com/doi/10.1111/j.1365-313X.2008.03709.x
		HISTONE MONOUBIQUITINATION1 Interacts with a Subunit of the Mediator Complex and Regulates Defense against Necrotrophic Fungal Pathogens in Arabidopsis	The Plant Cell	2009	Rahul Dhawan	https://academic.oup.com/plcell/article/21/3/1000/6095207
Time-course regulation of photoperiodic General processes & autonomous	AT2G45430	Over-expression of an AT-hook gene, AHL22, delays flowering and inhibits the elongation of the hypocotyl in Arabidopsis thaliana	Plant Molecular Biology	2009	Chaowen Xiao	https://link.springer.com/article/10.1007%2Fs11103-009-9507-9
		The AT-hook Motif-containing Protein AHL22 Regulates Flowering Initiation by Modifying FLOWERING LOCUS T Chromatin in Arabidopsis	journal of biological chemistry	2012	JuYun	https://www.sciencedirect.com/science/article/pii/S0021925820461812?via%3Dihub
General processes & autonomous	AT2G45650	AGAMOUS-LIKE 6 is a floral promoter that negatively regulates the FLC/MAF clade genes and positively regulates FT in Arabidopsis	The Plant Journal	2010	Seung Kwan Yoo	https://onlinelibrary.wiley.com/doi/10.1111/j.1365-313X.2010.04402.x
Temperature Hormone Aging Photoperiod Sugar Specification of flower mersitems Vernalization	AT2G45660	A MADS domain gene involved in the transition to flowering in Arabidopsis	The Plant Journal	2008	Rony Borner	https://onlinelibrary.wiley.com/doi/full/10.1046/j.1365-313x.2000.00906.x
		The AGAMOUS-LIKE 20 MADS domain protein integrates floral inductives in Arabidopsis	Genes & Development	2000	Horim Lee	http://genesdev.cshlp.org/content/14/18/2366
		Distinct Roles of CONSTANS Target Genes in Reproductive Development of Arabidopsis	SCIENCE	2000	ALON SAMACH	https://www.science.org/lookup/doi/10.1126/science.288.5471.1613
		The transcription factor FLC confers a flowering response to vernalization by repressing meristem competence and systemic signaling in Arabidopsis	Genes & Development	2006	Iain Searle	http://genesdev.cshlp.org/content/20/7/898
		Analysis of Flowering Integrators in Arabidopsis	Plant and Cell Physiology	2005	Jihyun Moon	https://academic.oup.com/pcp/article/46/2/292/1864943
		Direct interaction of AGL24 and SOC1 integrates flowering signals in Arabidopsis	Development	2008	Chang Liu	https://journals.biologists.com/dev/article/135/8/1481/64967/Direct-interaction-of-AGL24-and-SOC1-integrates
		The Arabidopsis SOC1-like genes AGL42, AGL71 and AGL72promote flowering in the shoot apical and axillary meristems	The Plant Journal	2011	Carmen Dorca-Fornell	https://onlinelibrary.wiley.com/doi/10.1111/j.1365-313X.2011.04653.x
		CONSTANS Activates SUPPRESSOR OF OVEREXPRESSION OF CONSTANS 1 through FLOWERING LOCUS T to Promote Flowering in Arabidopsis	Plant Physiology	2005	Seung Kwan Yoo	https://academic.oup.com/plphys/article/139/2/770/6113468
		The SOC1 MADS-box gene integrates vernalization and gibberellin signals for flowering in Arabidopsis	The Plant Journal	2003	Jihyun Moon	https://onlinelibrary.wiley.com/doi/full/10.1046/j.1365-313X.2003.01833.x
General processes & autonomous	AT2G46020	The Arabidopsis SWI2/SNF2 Chromatin Remodeler BRAHMA Regulates Polycomb Function during Vegetative Development and Directly Activates the Flowering Repressor Gene SVP	plos genetics	2015	Chenlong Li	https://journals.plos.org/plosgenetics/article?id=10.1371/journal.pgen.1004944
		Brahma Is Required for Proper Expression of the Floral Repressor FLC in Arabidopsis	PLOS ONE	2011	Sara Farrona	https://journals.plos.org/plosone/article?id=10.1371/journal.pone.0017997
Vernalization	AT2G46260	The Light-Response BTB1 and BTB2 Proteins Assemble Nuclear Ubiquitin Ligases That Modify Phytochrome B and D Signaling in Arabidopsis	Plant Physiology	2012	Matthew J. Christians	https://academic.oup.com/plphys/article/160/1/118/6109750
Photoperiod Time-course regulation of photoperiodic	AT2G46340	The Arabidopsis SPA1 gene is required for circadian clock function and photoperiodic flowering	The Plant Journal	2006	Masaki Ishikawa	https://onlinelibrary.wiley.com/doi/10.1111/j.1365-313X.2006.02737.x
		Arabidopsis CULLIN4-Damaged DNA Binding Protein 1 Interacts with CONSTITUTIVELY PHOTOMORPHOGENIC1-SUPPRESSOR OF PHYA Complexes to Regulate Photomorphogenesis and Flowering Time	The Plant Cell	2010	Haodong Chen	https://academic.oup.com/plcell/article/22/1/108/6094855
		The Arabidopsis repressor of light signaling SPA1 acts in the phloem to regulate seedling de-etiolation, leaf expansion and flowering time	Development	2011	Aashish Ranjan	https://journals.biologists.com/dev/article/138/9/1851/45007/The-Arabidopsis-repressor-of-light-signaling-SPA1
		Arabidopsis SPA proteins regulate photoperiodic flowering and interact with the floral inducer CONSTANS to regulate its stability	Development	2006	Sascha Laubinger	https://journals.biologists.com/dev/article/133/16/3213/52578/Arabidopsis-SPA-proteins-regulate-photoperiodic
		Blue Light-Dependent Interaction of CRY2 with SPA1 Regulates COP1 activity and Floral Initiation in Arabidopsis	current biology	2011	ZechengZuo	https://www.sciencedirect.com/science/article/pii/S0960982211003526?via%3Dihub
		Light exposure of Arabidopsis seedlings causes rapid de-stabilization as well as selective post-translational inactivation of the repressor of photomorphogenesis SPA2	The Plant Journal	2010	Martin Balcerowicz	https://onlinelibrary.wiley.com/doi/10.1111/j.1365-313X.2010.04456.x
Circadian clock overview	AT2G46790	Aberrant Expression of the Light-Inducible and Circadian-Regulated APRR9 Gene Belonging to the Circadian-Associated APRR1/TOC1 Quintet Results in the Phenotype of Early Flowering in Arabidopsis thaliana	Plant and Cell Physiology	2002	Akinori Matsushika	https://academic.oup.com/pcp/article/43/8/833/1805683
		PSEUDO-RESPONSE REGULATORS, PRR9, PRR7 and PRR5, Together Play Essential Roles Close to the Circadian Clock of Arabidopsis thaliana	Plant and Cell Physiology	2005	Norihito Nakamichi	https://academic.oup.com/pcp/article/46/5/686/1841644
		Arabidopsis Clock-Associated Pseudo-Response Regulators PRR9, PRR7 and PRR5 Coordinately and Positively Regulate Flowering Time Through the Canonical CONSTANS-Dependent Photoperiodic	Plant and Cell Physiology	2007	Norihito Nakamichi	https://academic.oup.com/pcp/article/48/6/822/2756916
Circadian clock overview	AT2G46830	LHY and CCA1 Are Partially Redundant Genes Required to Maintain Circadian Rhythms in Arabidopsis	Developmental Cell	2002	TsuyoshiMizoguchi	https://www.sciencedirect.com/science/article/pii/S1534580702001703?via%3Dihub
		Circadian Clock Proteins LHY and CCA1 Regulate SVP Protein Accumulation to Control Flowering in Arabidopsis	The Plant Cell	2008	Sumire Fujiwara	https://academic.oup.com/plcell/article/20/11/2960/6092458
		Suppression of Late-Flowering and Semi-Dwarf Phenotypes in the Arabidopsis Clock Mutant lhy-12;cca1-101 by phyB under Continuous Light	Plant Signaling & Behavior	2011	Kana Miyata	https://www.tandfonline.com/doi/full/10.4161/psb.6.8.16361
		Constitutive Expression of the CIRCADIAN CLOCK ASSOCIATED 1 (CCA1) Gene Disrupts Circadian Rhythms and Suppresses Its Own Expression	cell	1998	Zhi-YongWang	https://www.sciencedirect.com/science/article/pii/S0092867400814646?via%3Dihub
		CCA1 and ELF3 Interact in the Control of Hypocotyl Length and Flowering Time in Arabidopsis	Plant Physiology	2012	Sheen X. Lu	https://academic.oup.com/plphys/article/158/2/1079/6109047
Photoperiod	AT2G47700	RED AND FAR-RED INSENSITIVE 2, a RING-Domain Zinc Finger Protein, Mediates Phytochrome-Controlled Seedling Deetiolation Responses	Plant Physiology	2006	Mingjie Chen	https://academic.oup.com/plphys/article/140/2/457/6114982
General processes & autonomous	AT2G48160	A plant-specific HUA2-LIKE (HULK) gene family in Arabidopsis thaliana is essential for development	The Plant Journal	2014	Sathya S. Jali	https://onlinelibrary.wiley.com/doi/10.1111/tpj.12629
Sugar	AT3G01090	AKIN10 delays flowering by inactivating IDD8 transcription factor through protein phosphorylation in Arabidopsis	BMC Plant Biology	2015	Eun-Young Jeong	https://bmcplantbiol.biomedcentral.com/articles/10.1186/s12870-015-0503-8
		A central integrator of transcription networks in plant stress and energy signalling	Nature	2007	Elena Baena-González	https://www.nature.com/articles/nature06069
		AKIN10 and FUSCA3 interact to control lateral organ development and phase transitions in Arabidopsis	The Plant Journal	2011	Allen Yi-Lun Tsai	https://onlinelibrary.wiley.com/doi/10.1111/j.1365-313X.2011.04832.x
General processes & autonomous	AT3G01460	AtMBD9 modulates Arabidopsis development through the dual epigenetics of DNA methylation and histone acetylation	The Plant Journal	2009	Mahmoud W. F. Yaish	https://onlinelibrary.wiley.com/doi/10.1111/j.1365-313X.2009.03860.x
		AtMBD9: a protein with a methyl-CpG-binding domain regulates flowering time and shoot branching in Arabidopsis	The Plant Journal	2006	Mingsheng Peng	https://onlinelibrary.wiley.com/doi/10.1111/j.1365-313X.2006.02691.x
Hormone	AT3G02885	GASA5, a regulator of flowering time and stem growth in Arabidopsis thaliana	Plant Molecular Biology	2009	Shengchun Zhang	https://link.springer.com/article/10.1007%2Fs11103-009-9452-7
Aging Photoperiod Hormone	AT3G03450	Spatial control of flowering by DELLA proteins in Arabidopsis thaliana	Development	2012	Vinicius C. Galvão	https://journals.biologists.com/dev/article/139/21/4072/45372/Spatial-control-of-flowering-by-DELLA-proteins-in
Photoperiod	AT3G04030	The Arabidopsis Myb genes MYR1 and MYR2 are redundant negative regulators of flowering time under decreased light intensity	The Plant Journal	2011	Chengsong Zhao	https://onlinelibrary.wiley.com/doi/10.1111/j.1365-313X.2011.04508.x
General processes & autonomous	AT3G04610	A New Arabidopsis Gene, FLK, Encodes an RNA Binding Protein with K Homology Motifs and Regulates Flowering Time via FLOWERING LOCUS C	The Plant Cell	2004	Mi-Hye Lim	https://academic.oup.com/plcell/article/16/3/731/6010341
		Regulation of flowering time in Arabidopsis by K homology domain proteins	PNAS	2004	Todd C. Mockler	https://www.pnas.org/content/101/34/12759
Aging Photoperiod Hormone	AT3G05120	Genetic Characterization and Functional Analysis of the GID1 Gibberellin Receptors in Arabidopsis	The Plant Cell	2006	Jayne Griffiths	https://academic.oup.com/plcell/article/18/12/3399/6115444
		The DELLA Domain of GA INSENSITIVE Mediates the Interaction with the GA INSENSITIVE DWARF1A Gibberellin Receptor of Arabidopsis	The Plant Cell	2007	Björn C. Willige	https://academic.oup.com/plcell/article/19/4/1209/6091835
		Lifting DELLA Repression of Arabidopsis Seed Germination by Nonproteolytic Gibberellin Signaling	Plant Physiology	2013	Tohru Ariizumi	https://academic.oup.com/plphys/article/162/4/2125/6110907
		Proteolysis-Independent Downregulation of DELLA Repression in Arabidopsis by the Gibberellin Receptor GIBBERELLIN INSENSITIVE DWARF1	The Plant Cell	2008	Tohru Ariizumi	https://academic.oup.com/plcell/article/20/9/2447/6092511
Photoperiod	AT3G07650	Overexpression of COL9, a CONSTANS-LIKE gene, delays flowering by reducing expression of CO and FT in Arabidopsis thaliana	The Plant Journal	2005	Xiao-Fei Cheng	https://onlinelibrary.wiley.com/doi/10.1111/j.1365-313X.2005.02491.x
General processes & autonomous	AT3G10390	Effect of Light Quality and Vernalization on Late-Flowering Mutants of Arabidopsis thaliana	Plant Physiology	1990	Jose M. Martinez-Zapater	https://academic.oup.com/plphys/article/92/3/770/6085076
		Ecotype-Specific Expression of a Flowering Mutant Phenotype in Arabidopsis thaliana	Plant Physiology	1996	S. L. Sanda	https://academic.oup.com/plphys/article/111/2/641/6070291
		FLD interacts with genes that affect different developmental phase transitions to regulate Arabidopsis shoot development	The Plant Journal	2002	Ming-Lun Chou	https://onlinelibrary.wiley.com/doi/abs/10.1046/j.1365-313X.1998.00204.x
		Regulation of Flowering Time by Histone Acetylation in Arabidopsis	SCIENCE	2003	YUEHUI HE	https://www.science.org/lookup/doi/10.1126/science.1091109
General processes & autonomous	AT3G11910	Ubiquitin-Specific Proteases UBP12 and UBP13 Act in Circadian Clock and Photoperiodic Flowering Regulation in Arabidopsis	Plant Physiology	2013	Xia Cui	https://academic.oup.com/plphys/article/162/2/897/6110775
General processes & autonomous	AT3G12810	SEF, a New Protein Required for Flowering Repression in Arabidopsis, Interacts with PIE1 and ARP6	Plant Physiology	2007	Rosana March-Díaz	https://academic.oup.com/plphys/article/143/2/893/6106756
		PIE1, an ISWI Family Gene, Is Required for FLC Activation and Floral Repression in Arabidopsis	The Plant Cell	2003	Yoo-Sun Noh	https://academic.oup.com/plcell/article/15/7/1671/6010077
		Repression of Flowering in Arabidopsis Requires Activation of FLOWERING LOCUS C Expression by the Histone Variant H2A.Z	The Plant Cell	2007	Roger B. Deal	https://academic.oup.com/plcell/article/19/1/74/6091777
Time-course regulation of photoperiodic General processes & autonomous	AT3G13682	Arabidopsis Relatives of the Human Lysine-Specific Demethylase1 Repress the Expression of FWA and FLOWERING LOCUS C and Thus Promote the Floral Transition	The Plant Cell	2007	Danhua Jiang	https://academic.oup.com/plcell/article/19/10/2975/6092238
		Combinatorial functions of diverse histone methylations in Arabidopsis thaliana flowering time regulation	new Phytologist	2013	Sarfraz Shafiq	https://nph.onlinelibrary.wiley.com/doi/10.1111/nph.12493
		The SET-Domain Protein SUVR5 Mediates H3K9me2 Deposition and Silencing at Stimulus Response Genes in a DNA Methylation–Independent Manner	plos genetics	2012	Elena Caro	https://journals.plos.org/plosgenetics/article?id=10.1371/journal.pgen.1002995
Hormone Aging Photoperiod Sugar	AT3G15270	Temporal regulation of shoot development in Arabidopsis thalianaby miR156 and its target SPL3	Development	2006	Gang Wu	https://journals.biologists.com/dev/article/133/18/3539/52546/Temporal-regulation-of-shoot-development-in
		Dissection of floral inductions using global expression analysis	Development	2003	Markus Schmid	https://journals.biologists.com/dev/article/130/24/6001/42176/Dissection-of-floral-induction-pathways-using
Photoperiod	AT3G15354	Arabidopsis SPA proteins regulate photoperiodic flowering and interact with the floral inducer CONSTANS to regulate its stability	Development	2006	Sascha Laubinger	https://journals.biologists.com/dev/article/133/16/3213/52578/Arabidopsis-SPA-proteins-regulate-photoperiodic
		The Arabidopsis repressor of light signaling SPA1 acts in the phloem to regulate seedling de-etiolation, leaf expansion and flowering time	Development	2011	Aashish Ranjan	https://journals.biologists.com/dev/article/138/9/1851/45007/The-Arabidopsis-repressor-of-light-signaling-SPA1
		Light exposure of Arabidopsis seedlings causes rapid de-stabilization as well as selective post-translational inactivation of the repressor of photomorphogenesis SPA2	The Plant Journal	2010	Martin Balcerowicz	https://onlinelibrary.wiley.com/doi/10.1111/j.1365-313X.2010.04456.x
Photoperiod Specification of flower mersitems	AT3G18550	Arabidopsis BRANCHED1 Acts as an Integrator of Branching Signals within Axillary Buds	The Plant Cell	2007	José Antonio Aguilar-Martínez	https://academic.oup.com/plcell/article/19/2/458/6092189
		BRANCHED1 Interacts with FLOWERING LOCUS T to Repress the Floral Transition of the Axillary Meristems in Arabidopsis	The Plant Cell	2013	Masaki Niwa	https://academic.oup.com/plcell/article/25/4/1228/6100533
Vernalization	AT3G18990	Multiple Roles of Arabidopsis VRN1 in Vernalization and Flowering Time Control	SCIENCE	YARON Y. LEVY	2002	https://www.science.org/lookup/doi/10.1126/science.1072147
		LHP1, the Arabidopsis homologue of HETEROCHROMATIN PROTEIN1, is required for epigenetic silencing of FLC	PNAS	2006	Joshua S. Mylne	https://www.pnas.org/content/103/13/5012
Photoperiod Time-course regulation of photoperiodic	AT3G19140	DAY NEUTRAL FLOWERING Represses CONSTANS to Prevent Arabidopsis Flowering Early in Short Days	The Plant Cell	2010	Karl Morris	https://academic.oup.com/plcell/article/22/4/1118/6096946
Autonomous	AT3G20740	A mutation that allows endosperm development without fertilization	Proc Natl Acad Sci U S A	1996	N Ohad	https://pubmed.ncbi.nlm.nih.gov/11607683/
		Mutations in FIE, a WD polycomb group gene, allow endosperm development without fertilization	Plant Cell	1999	N Ohad 1	https://pubmed.ncbi.nlm.nih.gov/10072400/
		Mutations in the FIE and MEA genes that encode interacting polycomb proteins cause parent-of-origin effects on seed development by distinct mechanisms	Plant Cell	2000	R Yadegari 1	https://pubmed.ncbi.nlm.nih.gov/11148284/
		Expression and parent-of-origin effects for FIS2, MEA, and FIE in the endosperm and embryo of developing Arabidopsis seeds	PNAS	2000	Ming Luo	https://www.pnas.org/content/97/19/10637
		FIE and CURLY LEAF polycomb proteins interact in the regulation of homeobox gene expression during sporophyte development	Plant J	2004	Aviva Katz 1	https://pubmed.ncbi.nlm.nih.gov/14871310/
		Repression of FLOWERING LOCUS C and FLOWERING LOCUS T by the Arabidopsis Polycomb Repressive Complex 2 Components	PLOS ONE	2008	Danhua Jiang	https://journals.plos.org/plosone/article?id=10.1371/journal.pone.0003404
		Regulation of stem cell maintenance by the Polycomb protein FIE has been conserved during land plant evolution	DEVELOPMENT	2009	Assaf Mosquna	https://journals.biologists.com/dev/article/136/14/2433/65165/Regulation-of-stem-cell-maintenance-by-the
Autonomous，Temperature ，photoperiod	AT3G20810	Jumonji domain protein JMJD5 functions in both the plant and human circadian systems	PANS	2010	Matthew A. Jones	https://www.pnas.org/content/107/50/21623
		JMJD5 Functions in concert with TOC1 in the arabidopsis circadian system	Plant Signal Behav	2011	Matthew A Jones	https://pubmed.ncbi.nlm.nih.gov/21358285/
		The Jumonji C Domain-Containing Protein JMJ30 Regulates Period Length in the Arabidopsis Circadian Clock	Plant Physiology	2010	Sheen X. Lu	https://academic.oup.com/plphys/article/155/2/906/6111596
		Jumonji demethylases moderate precocious flowering at elevated temperature via regulation of FLC in Arabidopsis	Nature Communications	2014	Eng-Seng Gan	https://www.nature.com/articles/ncomms6098
		A MYB-Domain Protein EFM Mediates Flowering Responses to Environmental Cues in Arabidopsis	Developmental Cell	2014	YuanyuanYan12LishaShen12YingChen1ShengjieBao1ZhonghuiThong1HaoYu1	https://www.sciencedirect.com/science/article/pii/S1534580714004468?via%3Dihub
Circadian clock	AT3G22380	The TIME FOR COFFEE Gene Maintains the Amplitude and Timing of Arabidopsis Circadian Clocks	The Plant Cell	2003	Anthony Hall	https://academic.oup.com/plcell/article/15/11/2719/6010166
		TIME FOR COFFEE Encodes a Nuclear Regulator in the Arabidopsis thaliana Circadian Clock	The Plant Cell	2007	Zhaojun Ding	https://academic.oup.com/plcell/article/19/5/1522/6091847
		TIME FOR COFFEE Represses Accumulation of the MYC2 Transcription Factor to Provide Time-of-Day Regulation of Jasmonate Signaling in Arabidopsis	The Plant Cell	2012	Jieun Shin	https://academic.oup.com/plcell/article/24/6/2470/6100799
		TIME FOR COFFEE is an essential component in the maintenance of metabolic homeostasis in Arabidopsis thaliana	The Plant Journal	2013	Alfredo Sanchez-Villarreal	https://onlinelibrary.wiley.com/doi/10.1111/tpj.12292
		TIME FOR COFFEE controls root meristem size by changes in auxin accumulation in Arabidopsis	OXFORD ACADEMIC	2013	Li-Wei Hong	https://academic.oup.com/jxb/article/65/1/275/430505
Vernalization	AT3G22590	PAF1-complex-mediated histone methylation of FLOWERING LOCUS C chromatin is required for the vernalization-responsive, winter-annual habit in Arabidopsis	Genes Development	2004	Yuehui He	http://genesdev.cshlp.org/content/18/22/2774
		The Arabidopsis Paf1c Complex Component CDC73 Participates in the Modification of FLOWERING LOCUS C Chromatin	Plant Physiology	2010	Xuhong Yu	https://academic.oup.com/plphys/article/153/3/1074/6109476
		PLANT HOMOLOGOUS TO PARAFIBROMIN Is a Component of the PAF1 Complex and Assists in Regulating Expression of Genes within H3K27ME3-Enriched Chromatin	Plant Physiology	2010	Sunchung Park	https://academic.oup.com/plphys/article/153/2/821/6109660
		Potential role of Arabidopsis PHP as an accessory subunit of the PAF1 transcriptional cofactor	Plant Signalling &Behavior	2011	Sunchung Park	https://www.tandfonline.com/doi/full/10.4161/psb.6.8.16364
Autonomous	AT3G23060	Keeping Cell Identity in Arabidopsis Requires PRC1 RING-Finger Homologs that Catalyze H2A Monoubiquitination	Current Biology	2010	FabianBratzel13GemaLópez-Torrejón23MarcusKoch1Juan C.Del Pozo2MyriamCalonje1	https://www.sciencedirect.com/science/article/pii/S0960982210011644?via%3Dihub
		Overexpression of AtBMI1C, a Polycomb Group Protein Gene, Accelerates Flowering in Arabidopsis	PLOSO ONE	2011	Wei Li	https://journals.plos.org/plosone/article?id=10.1371/journal.pone.0021364
Vernalization	AT3G24440	A PHD finger protein involved in both the vernalization and photoperiods in Arabidopsis	Genes Development	2006	Sibum Sung	http://genesdev.cshlp.org/content/20/23/3244
		The PHD Finger Protein VRN5 Functions in the Epigenetic Silencing of Arabidopsis FLC	Current Biology	2007	ThomasGreb125Joshua S.Mylne135PedroCrevillen1NunoGeraldo1HailongAn1Anthony R.Gendall14CarolineDean1	https://www.sciencedirect.com/science/article/pii/S096098220602570X?via%3Dihub
		Role of VIN3-LIKE 2 in facultative photoperiodic flowering response in Arabidopsis	Plant Signal Behav	2010	Dong-Hwan Kim	https://pubmed.ncbi.nlm.nih.gov/21150261/
Circadian clock	AT3G26640	Two New Clock Proteins, LWD1 and LWD2, Regulate Arabidopsis Photoperiodic Flowering	Plant Physiology	2008	Jing-Fen Wu	https://academic.oup.com/plphys/article/148/2/948/6107617
		LIGHT-REGULATED WD1 and PSEUDO-RESPONSE REGULATOR9 Form a Positive Feedback Regulatory Loop in the Arabidopsis Circadian Clock	The Plant Cell	2011	Ying Wang	https://academic.oup.com/plcell/article/23/2/486/6095076
Vernalization	AT3G26744	ICE1: a regulator of cold-induced transcriptome and freezing tolerance in Arabidopsis	Genes Development	2003	Viswanathan Chinnusamy	http://genesdev.cshlp.org/content/17/8/1043
		The Arabidopsis Cold-Responsive Transcriptome and Its Regulation by ICE	The Plant Cell	2005	Byeong-ha Lee	https://academic.oup.com/plcell/article/17/11/3155/6114735
		The negative regulator of plant cold responses, HOS1, is a RING E3 ligase that mediates the ubiquitination and degradation of ICE1	PANS	2006	Chun-Hai Dong	https://www.pnas.org/content/103/21/8281
		SIZ1-Mediated Sumoylation of ICE1 Controls CBF3/DREB1A Expression and Freezing Tolerance in Arabidopsis	The Plant Cell	2007	Kenji Miura	https://academic.oup.com/plcell/article/19/4/1403/6091848
		SCREAM/ICE1 and SCREAM2 Specify Three Cell-State Transitional Steps Leading to Arabidopsis Stomatal Differentiation	The Plant Cell	2008	Masahiro M. Kanaoka	https://academic.oup.com/plcell/article/20/7/1775/6092390
		SIZ1, a small ubiquitin-related modifier ligase, controls cold signaling through regulation of salicylic acid accumulation	Journal of Plant Physiology	2010	KenjiMiura1，MasaruOhta1	https://www.sciencedirect.com/science/article/pii/S0176161709004635?via%3Dihub
		Induction of BAP1 by a Moderate Decrease in Temperature Is Mediated by ICE1 in Arabidopsis	Plant Physiology	2011	Ying Zhu	https://academic.oup.com/plphys/article/155/1/580/6111832
		ICE1 Ser403 is necessary for protein stabilization and regulation of cold signaling and tolerance	The Plant Journal	2011	Kenji Miura	https://onlinelibrary.wiley.com/doi/10.1111/j.1365-313X.2011.04589.x
		Jasmonate Regulates the INDUCER OF CBF EXPRESSION–C-REPEAT BINDING FACTOR/DRE BINDING FACTOR1 Cascade and Freezing Tolerance in Arabidopsis	The Plant Cell	2013	Yanru Hu	https://academic.oup.com/plcell/article/25/8/2907/6096481
		Endosperm breakdown in Arabidopsis requires heterodimers of the basic helix-loop-helix proteins ZHOUPI and INDUCER OF CBP EXPRESSION 1		2014	Grégoire Denay	https://journals.biologists.com/dev/article/141/6/1222/46691/Endosperm-breakdown-in-Arabidopsis-requires
		OST1 Kinase Modulates Freezing Tolerance by Enhancing ICE1 Stability in Arabidopsis	Developmental Cell	2015	YanglinDing1HuiLi1XiaoyanZhang1QiXie2ZhizhongGong1ShuhuaYang1	https://www.sciencedirect.com/science/article/pii/S1534580714008442?via%3Dihub
		Identification of ICE1 as a negative regulator of ABA-dependents in seeds and seedlings of Arabidopsis	Springer Link	2015	Ching-Hsing Liang	https://link.springer.com/article/10.1007%2Fs11103-015-0335-9
		INDUCER OF CBF EXPRESSION 1 integrates cold signals into FLOWERING LOCUS C-mediated flowerings in Arabidopsis	The Plant Journal	2015	Jae-Hyung Lee	https://onlinelibrary.wiley.com/doi/10.1111/tpj.12956
Autonomous	AT3G28730	The RNA polymerase I transactivator upstream binding factor requires its dimerization domain and high-mobility-group (HMG) box 1 to bend, wrap, and positively supercoil enhancer DNA	Mol Cell Biol	1994	C D Putnam	https://pubmed.ncbi.nlm.nih.gov/7935371/
		Chromosomal location and expression of the single-copy gene encoding high-mobility-group protein HMG-I/Y in Arabidopsis thaliana	Plant Mol Biol	1997	R Gupta	https://pubmed.ncbi.nlm.nih.gov/9225863/
		Characterisation and promoter analysis of the Arabidopsis gene encoding high-mobility-group protein HMG-I/Y	Plant Mol Biol	1998	R Gupta	https://pubmed.ncbi.nlm.nih.gov/9520280/
		The chromatin remodelling complex FACT associates with actively transcribed regions of the Arabidopsis genome	The Plant Journal	2004	Meg Duroux	https://onlinelibrary.wiley.com/doi/10.1111/j.1365-313X.2004.02242.x
		The transcript elongation factor FACT affects Arabidopsis vegetative and reproductive development and genetically interacts with HUB1/2	The Plant Journal	2010	Ihab B. Lolas	https://onlinelibrary.wiley.com/doi/10.1111/j.1365-313X.2009.04096.x
		HMG Domain Containing SSRP1 Is Required for DNA Demethylation and Genomic Imprinting in Arabidopsis	Developmental Cell	2011	YokoIkeda1YukiKinoshita1DaichiSusaki3YurikoIkeda1MegumiIwano2SeijiTakayama2TetsuyaHigashiyama3TetsujiKakutani4TetsuKinoshita1	https://www.sciencedirect.com/science/article/pii/S1534580711003510?via%3Dihub
Autonomous	AT3G28910	A novel myb oncogene homologue in Arabidopsis thaliana related to hypersensitive cell death	Plant J	1999	X Daniel	https://pubmed.ncbi.nlm.nih.gov/10571865/
		AtsPLA2-α nuclear relocalization by the Arabidopsis transcription factor AtMYB30 leads to repression of the plant defense response	PNAS	2010	Solène Froidure	https://www.pnas.org/content/107/34/15281
		The Xanthomonas Type III Effector XopD Targets the Arabidopsis Transcription Factor MYB30 to Suppress Plant Defense	The Plant Cell	2011	Joanne Canonne	https://academic.oup.com/plcell/article/23/9/3498/6097718
		Sumoylation of transcription factor MYB30 by the small ubiquitin-like modifier E3 ligase SIZ1 mediates abscisic acid response in Arabidopsis thaliana	PNAS	2012	Yuan Zheng	https://www.pnas.org/content/109/31/12822
		Arabidopsis ubiquitin ligase MIEL1 mediates degradation of the transcription factor MYB30 weakening plant defence	Nature Communications	2013	Daniel Marino	https://www.nature.com/articles/ncomms2479
		Elevated Levels of MYB30 in the Phloem Accelerate Flowering in Arabidopsis through the Regulation of FLOWERING LOCUS T	DEVELOPMENT	2014	Liangyu Liu	https://journals.plos.org/plosone/article?id=10.1371/journal.pone.0089799
Autonomous,Temperature	AT3G33520	The Nuclear Actin-Related Protein ARP6 Is a Pleiotropic Developmental Regulator Required for the Maintenance of FLOWERING LOCUS C Expression and Repression of Flowering in Arabidopsis	The Plant Cell	2005	Roger B. Deal	https://academic.oup.com/plcell/article/17/10/2633/6114645
		SUPPRESSOR OF FRIGIDA3 Encodes a Nuclear ACTIN-RELATED PROTEIN6 Required for Floral Repression in Arabidopsis	The Plant Cell	2005	Kyuha Choi	https://academic.oup.com/plcell/article/17/10/2647/6114639
		EARLY IN SHORT DAYS 1 (ESD1) encodes ACTIN-RELATED PROTEIN 6 (AtARP6), a putative component of chromatin remodelling complexes that positively regulates FLC accumulation in Arabidopsis	Development	2006	Mar Martin-Trillo	https://journals.biologists.com/dev/article/133/7/1241/43517/EARLY-IN-SHORT-DAYS-1-ESD1-encodes-ACTIN-RELATED
		Repression of Flowering in Arabidopsis Requires Activation of FLOWERING LOCUS C Expression by the Histone Variant H2A.Z	The Plant Cell	2007	Roger B. Deal	https://academic.oup.com/plcell/article/19/1/74/6091777
		H2A.Z-Containing Nucleosomes Mediate the Thermosensory Response in Arabidopsis	Cell	2010	S. VinodKumar1Philip A.Wigge1	https://www.sciencedirect.com/science/article/pii/S0092867409014184?via%3Dihub
		Arabidopsis meiotic crossover hot spots overlap with H2A.Z nucleosomes at gene promoters	Nature Genetics	2013	Kyuha Choi	https://www.nature.com/articles/ng.2766
		ACTIN-RELATED PROTEIN6 Regulates Female Meiosis by Modulating Meiotic Gene Expression in Arabidopsis	The Plant Cell	2014	Yuan Qin	https://academic.oup.com/plcell/article/26/4/1612/6099844
Sugar	AT3G43190	Structure and expression profile of the sucrose synthase multigene family in Arabidopsis	Journal of Experimental Botany	2004	Sébastien Baud	https://academic.oup.com/jxb/article/55/396/397/489094
		Analysis of the sucrose synthase gene family in Arabidopsis	The Plant Journal	2007	Zuzanna Bieniawska	https://onlinelibrary.wiley.com/doi/10.1111/j.1365-313X.2006.03011.x
		Normal growth of Arabidopsis requires cytosolic invertase but not sucrose synthase	PNAS	2009	D. H. Paul Barratt	https://www.pnas.org/content/106/31/13124
		Modulation of sugar metabolism by an INDETERMINATE DOMAIN transcription factor contributes to photoperiodic flowering in Arabidopsis	The Plant Journal	2011	Pil Joon Seo	https://onlinelibrary.wiley.com/doi/10.1111/j.1365-313X.2010.04432.x
		Sucrose synthase activity in the sus1/sus2/sus3/sus4 Arabidopsis mutant is sufficient to support normal cellulose and starch production	PNAS	2012	Edurne Baroja-Fernández	https://www.pnas.org/content/109/1/321
		A reassessment of the role of sucrose synthase in the hypoxic sucrose-ethanol transition in Arabidopsis	Plant, Cell & Environment	2014	ANTONIETTA SANTANIELLO	https://onlinelibrary.wiley.com/doi/10.1111/pce.12363
Autonomous	AT3G43920	Partially Redundant Functions of Arabidopsis DICER-like Enzymes and a Role for DCL4 in Producing trans-Acting siRNAs	Current Biology	2005	VirginieGasciolli14Allison C.Mallory24David P.Bartel23HervéVaucheret12	https://www.sciencedirect.com/science/article/pii/S0960982205007657?via%3Dihub#!
		Dissecting Arabidopsis thaliana DICER function in small RNA processing, gene silencing and DNA methylation patterning	Nature Genetics	2006	Ian R Henderson	https://www.nature.com/articles/ng1804
		DICER-LIKE 1 and DICER-LIKE 3 Redundantly Act to Promote Flowering via Repression of FLOWERING LOCUS C in Arabidopsis thaliana	Genetics	2007	Robert J Schmitz	https://academic.oup.com/genetics/article/176/2/1359/6064613
		Distinct substrate specificities of Arabidopsis DCL3 and DCL4	Nucleic Acids Research	2014	Hideaki Nagano	https://academic.oup.com/nar/article/42/3/1845/1056844
Autonomous	AT3G43920	Partially Redundant Functions of Arabidopsis DICER-like Enzymes and a Role for DCL4 in Producing trans-Acting siRNAs	Current Biology	2005	VirginieGasciolli14Allison C.Mallory24David P.Bartel23HervéVaucheret12	https://www.sciencedirect.com/science/article/pii/S0960982205007657?via%3Dihub
		Dissecting Arabidopsis thaliana DICER function in small RNA processing, gene silencing and DNA methylation patterning	Nature Genetics	2006	Ian R Henderson	https://www.nature.com/articles/ng1804
		DICER-LIKE 1 and DICER-LIKE 3 Redundantly Act to Promote Flowering via Repression of FLOWERING LOCUS C in Arabidopsis thaliana	Genetics	2007	Robert J Schmitz	https://academic.oup.com/genetics/article/176/2/1359/6064613
		Distinct substrate specificities of Arabidopsis DCL3 and DCL4	Nucleic Acids Research	2014	Hideaki Nagano	https://academic.oup.com/nar/article/42/3/1845/1056844
Autonomous	AT3G44110	The Arabidopsis Chaperone J3 Regulates the Plasma Membrane H+-ATPase through Interaction with the PKS5 Kinase	The Plant Cell	2010	Yongqing Yang	https://academic.oup.com/plcell/article/22/4/1313/6096953
		The J-Domain Protein J3 Mediates the Integration of Flowering Signals in Arabidopsis	The Plant Cell	2011	Lisha Shen	https://academic.oup.com/plcell/article/23/2/499/6094991
		J3 regulation of flowering time is mainly contributed by its activity in leaves	Plant Signal Behav	2011	Lisha Shen	https://pubmed.ncbi.nlm.nih.gov/21494090/
Autnomous	AT3G44680	Arabidopsis histone deacetylase HDA9 regulates flowering time through repression of AGL19	Biochemical and Biophysical Research Communications	2013	WanhuiKim1DavidLatrasse1	https://www.sciencedirect.com/science/article/pii/S0006291X12022929?via%3Dihub
		Histone Deacetylase AtHDA7 Is Required for Female Gametophyte and Embryo Development in Arabidopsis	Plant Physiology	2013	Riccardo Aiese Cigliano	https://academic.oup.com/plphys/article/163/1/431/6110944
		HISTONE DEACETYLASE 9 represses seedling traits in Arabidopsis thaliana dry seeds	The Plant Journal	2014	Martijn van Zanten	https://onlinelibrary.wiley.com/doi/10.1111/tpj.12646
Autonomous	AT3G45880	Jumonji demethylases moderate precocious flowering at elevated temperature via regulation of FLC in Arabidopsis	Nature Communications	2014	Eng-Seng Gan	https://www.nature.com/articles/ncomms6098
Autonomous	AT3G46510	Direct Ubiquitination of Pattern Recognition Receptor FLS2 Attenuates Plant Innate Immunity	SCIENCE	2011	DONGPING LU	https://www.science.org/lookup/doi/10.1126/science.1204903
		The U-Box/ARM E3 Ligase PUB13 Regulates Cell Death, Defense, and Flowering Time in Arabidopsis	Plant Physiology	2012	Wei Li	https://academic.oup.com/plphys/article/159/1/239/6109142
		The U-Box E3 Ligase SPL11/PUB13 Is a Convergence Point of Defense and Flowering Signaling in Plants	Plant Physiology	2012	Jinling Liu	https://academic.oup.com/plphys/article/160/1/28/6109743
		PUB13, a U-box/ARM E3 ligase, regulates plant defense, cell death, and flowering time	Plant Signaling & Behavior	2012	Wei Li	https://www.tandfonline.com/doi/full/10.4161/psb.20703
		The dominant negative ARM domain uncovers multiple functions of PUB13 in Arabidopsis immunity, flowering, and senescence	Journal of Experimental Botany	2015	Jinggeng Zhou	https://academic.oup.com/jxb/article/66/11/3353/466347
		Recruitment of PLANT U-BOX13 and the PI4Kβ1/β2 Phosphatidylinositol-4 Kinases by the Small GTPase RabA4B Plays Important Roles during Salicylic Acid-Mediated Plant Defense Signaling in Arabidopsis	The Plant Cell	2015	Vincenzo Antignani	https://academic.oup.com/plcell/article/27/1/243/6097868
Temperature ,Circadian clock	AT3G46640	LUX ARRHYTHMO encodes a Myb domain protein essential for circadian rhythms	PNAS	2005	Samuel P. Hazen	https://www.pnas.org/content/102/29/10387
		PHYTOCLOCK 1 encoding a novel GARP protein essential for the Arabidopsis circadian clock	Genes to Cells	2005	Kiyoshi Onai	https://onlinelibrary.wiley.com/doi/10.1111/j.1365-2443.2005.00892.x
		FLOWERING LOCUS C Mediates Natural Variation in the High-Temperature Response of the Arabidopsis Circadian Clock	The Plant Cell	2006	Kieron D. Edwards	https://academic.oup.com/plcell/article/18/3/639/6114825
		LUX ARRHYTHMO Encodes a Nighttime Repressor of Circadian Gene Expression in the Arabidopsis Core Clock	Current Biology	2011	AnneHelfer12Dmitri A.Nusinow12Brenda Y.Chow12Andrew R.Gehrke3Martha L.Bulyk345Steve A.Kay12	https://www.sciencedirect.com/science/article/pii/S0960982210016520?via%3Dihub
Photoperiod	AT3G47500	FKF1 F-Box Protein Mediates Cyclic Degradation of a Repressor of CONSTANS in Arabidopsis	SCIENCE	2005	TAKATO IMAIZUMI	https://www.science.org/lookup/doi/10.1126/science.1110586
		Arabidopsis DOF Transcription Factors Act Redundantly to Reduce CONSTANS Expression and Are Essential for a Photoperiodic Flowering Response	Developmental Cell	2009	FabioFornara1Kishore C.S.Panigrahi1LionelGissot13NicolasSauerbrunn14MarkRühl1José A.Jarillo2GeorgeCoupland1	https://www.sciencedirect.com/science/article/pii/S1534580709002561?via%3Dihub
		The GI–CDF module of Arabidopsis affects freezing tolerance and growth as well as flowering	The Plant Journal	2015	Fabio Fornara	https://onlinelibrary.wiley.com/doi/10.1111/tpj.12759
Autonomous, photoperiodic	AT3G48430	Divergent Roles of a Pair of Homologous Jumonji/Zinc-Finger–Class Transcription Factor Proteins in the Regulation of Arabidopsis Flowering Time	The Plant Cell	2004	Bosl Noh	https://academic.oup.com/plcell/article/16/10/2601/6010515
		Modulation of brassinosteroid-regulated gene expression by jumonji domain-containing proteins ELF6 and REF6 in Arabidopsis	PNAS	2008	Xiaofei Yu	https://www.pnas.org/content/105/21/7618
		Arabidopsis REF6 is a histone H3 lysine 27 demethylase	Nature Genetics	2011	Falong Lu	https://www.nature.com/articles/ng.854
		Nuclear factor Y-mediated H3K27me3 demethylation of the SOC1 locus orchestrates flowering responses of Arabidopsis	Nature Communications	2014	Xingliang Hou	https://www.nature.com/articles/ncomms5601
Vernalization,Autonomous	AT3G49600	Control of DNA methylation and heterochromatic silencing by histone H2B deubiquitination	Nature	2007	Vaniyambadi V. Sridhar	https://www.nature.com/articles/nature05864
		UBIQUITIN-SPECIFIC PROTEASE 26 Is Required for Seed Development and the Repression of PHERES1 in Arabidopsis	Genetics	2008	Ming Luo	https://academic.oup.com/genetics/article/180/1/229/6105093
		Histone H2B Deubiquitination Is Required for Transcriptional Activation of FLOWERING LOCUS C and for Proper Control of Flowering in Arabidopsis	Plant Physiology	2009	Robert Jeffrey Schmitz	https://academic.oup.com/plphys/article/149/2/1196/6107729
		RAD5a ubiquitin ligase is involved in ubiquitination of Arabidopsis thaliana proliferating cell nuclear antigen	Journal of Experimental Botany	2013	Wojciech Strzalka	https://academic.oup.com/jxb/article/64/4/859/433871
Vernalization	AT3G49660	Establishment of the Winter-Annual Growth Habit via FRIGIDA-Mediated Histone Methylation at FLOWERING LOCUS C in Arabidopsis	The Plant Cell	2009	Danhua Jiang	https://academic.oup.com/plcell/article/21/6/1733/6095412
		Arabidopsis COMPASS-Like Complexes Mediate Histone H3 Lysine-4 Trimethylation to Control Floral Transition and Plant Development	PLOS GENETICS	2011	Danhua Jiang	https://journals.plos.org/plosgenetics/article?id=10.1371/journal.pgen.1001330
		Transcription factor interaction with COMPASS-like complex regulates histone H3K4 trimethylation for specific gene expression in plants	PNAS	2015	Ze-Ting Song	https://www.pnas.org/content/112/9/2900
Circadian clock	AT3G54500	LNK genes integrate light and clock signaling networks at the core of the Arabidopsis oscillator	PNAS	2013	Matias L	https://www.pnas.org/content/110/29/12120
		LNK1 and LNK2 Are Transcriptional Coactivators in the Arabidopsis Circadian Oscillator	The Plant Cell	2014	Qiguang Xie	https://academic.oup.com/plcell/article/26/7/2843/6100170
Autonomous	AT3G54560	Repression of Flowering in Arabidopsis Requires Activation of FLOWERING LOCUS C Expression by the Histone Variant H2A.Z	The Plant Cell	2007	Roger B. Deal	https://academic.oup.com/plcell/article/19/1/74/6091777
		Arabidopsis VIRE2 INTERACTING PROTEIN2 Is Required for Agrobacterium T-DNA Integration in Plants	The Plant Cell	2007	Ajith Anand	https://academic.oup.com/plcell/article/19/5/1695/6091875
		Arabidopsis homologs of components of the SWR1 complex regulate flowering and plant development	Development	2007	Kyuha Choi	https://journals.biologists.com/dev/article/134/10/1931/52770/Arabidopsis-homologs-of-components-of-the-SWR1
		Histone H2A.Z and homologues of components of the SWR1 complex are required to control immunity in Arabidopsis	The Plant Journal	2008	Rosana March-Díaz	https://onlinelibrary.wiley.com/doi/10.1111/j.1365-313X.2007.03361.x
		H2A.Z-Containing Nucleosomes Mediate the Thermosensory Response in Arabidopsis	Cell	2010	S. VinodKumar1Philip A.Wigge1	https://www.sciencedirect.com/science/article/pii/S0092867409014184?via%3Dihub
		Deposition of Histone Variant H2A.Z within Gene Bodies Regulates Responsive Genes	PLOSO GENETICS	2012	Devin Coleman-Derr	https://journals.plos.org/plosgenetics/article?id=10.1371/journal.pgen.1002988
Temperature,Hormone,Aging ,Photoperiod,Vernalization	AT3G54990	The AP2 domain of APETALA2 defines a large new family of DNA binding proteins in Arabidopsis	Proc Natl Acad Sci U S A	1997	J K Okamuro	https://pubmed.ncbi.nlm.nih.gov/9192694/
		Dissection of floral inductions using global expression analysis	Development	2003	Markus Schmid	https://journals.biologists.com/dev/article/130/24/6001/42176/Dissection-of-floral-induction-pathways-using
		The GIGANTEA-Regulated MicroRNA172 Mediates Photoperiodic Flowering Independent of CONSTANS in Arabidopsis	The Plant Cell	2007	Jae-Hoon Jung	https://academic.oup.com/plcell/article/19/9/2736/6092170
		Repression of Flowering by the miR172 Target SMZ	PLOSO BIOLOGY	2009	Johannes Mathieu	https://journals.plos.org/plosbiology/article?id=10.1371/journal.pbio.1000148
		Orchestration of the Floral Transition and Floral Development in Arabidopsis by the Bifunctional Transcription Factor APETALA2	The Plant Cell	2010	Levi Yant	https://academic.oup.com/plcell/article/22/7/2156/6095936
		Regulation of flowering time and floral patterning by miR172	Journal of Experimental Botany	2011	Qian-Hao Zhu	https://academic.oup.com/jxb/article/62/2/487/589892
Autonomous	AT3G57230	MicroRNA-Mediated Regulation of Stomatal Development in Arabidopsis	The Plant Cell	2007	Claudia Kutter	https://academic.oup.com/plcell/article/19/8/2417/6088940
				2014
		miR824-Regulated AGAMOUS-LIKE16 Contributes to Flowering Time Repression in Arabidopsis	The Plant Cell	2014	Jin-Yong Hu	https://academic.oup.com/plcell/article/26/5/2024/6099890
Autonomous	AT3G57300	The INO80 Protein Controls Homologous Recombination in Arabidopsis thaliana	Molecular Cell	2004	OlivierFritsch	https://www.sciencedirect.com/science/article/pii/S1097276504005866?via%3Dihub
		ATP-dependent chromatin remodeling and DNA double-strand break repair	Cell Cycle	2005	Haico van Attikum	https://pubmed.ncbi.nlm.nih.gov/16082209/
		Distinct roles for SWR1 and INO80 chromatin remodeling complexes at chromosomal double-strand breaks	EMBO J	2007	Haico van Attikum	https://www.embopress.org/doi/full/10.1038/sj.emboj.7601835
		The chromatin-remodeling factor AtINO80 plays crucial roles in genome stability maintenance and in plant development	The Plant Journal	2015	Chi Zhang	https://onlinelibrary.wiley.com/doi/10.1111/tpj.12840
Photoperiod	AT3G57390	The MADS domain factors AGL15 and AGL18 act redundantly as repressors of the floral transition in Arabidopsis	The plant Journal	2007	Benjamin J	https://onlinelibrary.wiley.com/doi/10.1111/j.1365-313X.2007.03105.x
		The MADS-Domain Factors AGAMOUS-LIKE15 and AGAMOUS-LIKE18, along with SHORT VEGETATIVE PHASE and AGAMOUS-LIKE24, Are Necessary to Block Floral Gene Expression during the Vegetative Phase	Plant Physiology	2014	Donna E. Fernandez	https://academic.oup.com/plphys/article/165/4/1591/6113182
Aging,Vernalization	AT3G57920	The microRNA regulated SBP-box genes SPL9 and SPL15 control shoot maturation in Arabidopsi	Plant Molecular Biology	2008	Stefan Schwarz	https://link.springer.com/article/10.1007%2Fs11103-008-9310-z
		The Sequential Action of miR156 and miR172 Regulates Developmental Timing in Arabidopsis	Cell	2009	GangWu	https://www.sciencedirect.com/science/article/pii/S0092867409007788?via%3Dihub
		FLOWERING LOCUS C (FLC) regulates developments throughout the life cycle of Arabidopsis	PNAS	2011	Weiwei Deng	https://www.pnas.org/content/108/16/6680
		Arabidopsis mutant sk156 reveals complex regulation of SPL15 in a miR156-controlled gene network	BMC Plant Biology	2012	Shu Wei	https://bmcplantbiol.biomedcentral.com/articles/10.1186/1471-2229-12-169
Temperature	AT3G59060	Phytochrome Induces Rapid PIF5 Phosphorylation and Degradation in Response to Red-Light Activation	Plant Physiology	2007	Yu Shen	https://academic.oup.com/plphys/article/145/3/1043/6107060
		The Basic Helix-Loop-Helix Transcription Factor PIF5 Acts on Ethylene Biosynthesis and Phytochrome Signaling by Distinct Mechanisms	The Plant Cell	2007	Rajnish Khanna	https://academic.oup.com/plcell/article/19/12/3915/6092361
		Phytochrome interacting factors 4 and 5 redundantly limit seedling de-etiolation in continuous far-red light	The Plant Journal	2009	Séverine Lorrain	https://onlinelibrary.wiley.com/doi/10.1111/j.1365-313X.2009.03971.x
		PHYTOCHROME-INTERACTING FACTORS PIF4 and PIF5 Are Implicated in the Regulation of Hypocotyl Elongation in Response to Blue Light in Arabidopsis thaliana	Bioscience, Biotechnology, and Biochemistry	2010	Atsushi KUNIHIRO	https://academic.oup.com/bbb/article/74/12/2538/5949604
		PHYTOCHROME-INTERACTING FACTOR 4 and 5 (PIF4 and PIF5) Activate the Homeobox ATHB2 and Auxin-Inducible IAA29 Genes in the Coincidence Mechanism Underlying Photoperiodic Control of Plant Growth of Arabidopsis thaliana	Plant and Cell Physiology	2011	Atsushi Kunihiro	https://academic.oup.com/pcp/article/52/8/1315/1821565
		Phytochrome interacting factors 4 and 5 control seedling growth in changing light conditions by directly controlling auxin signaling	The Plant Journal	2012	Patricia Hornitschek	https://onlinelibrary.wiley.com/doi/10.1111/j.1365-313X.2012.05033.x
		PIF4 and PIF5 Transcription Factors Link Blue Light and Auxin to Regulate the Phototropic Response in Arabidopsis	The Plant Cell	2013	Jiaqiang Sun	https://academic.oup.com/plcell/article/25/6/2102/6100567
		The time of day effects of warm temperature on flowering time involve PIF4 and PIF5	Journal of Experimental Botany	2014	Bryan C. Thines	https://academic.oup.com/jxb/article/65/4/1141/499439
		Coordinated transcriptional regulation of isopentenyl diphosphate biosynthetic enzymes in plastids by phytochrome-interacting factor 5	Biochemical and Biophysical Research Communications	2014	Author links open overlay panelKazutoMannen	https://www.sciencedirect.com/science/article/pii/S0006291X13020998?via%3Dihub
		Differentially Phased Leaf Growth and Movements in Arabidopsis Depend on Coordinated Circadian and Light Regulation	The Plant Cell	2014	Tino Dornbusch	https://academic.oup.com/plcell/article/26/10/3911/6101531
		PIF1 promotes phytochrome-regulated growth under photoperiodic conditions in Arabidopsis together with PIF3, PIF4, and PIF5	Journal of Experimental Botany	2014	Judit Soy	https://academic.oup.com/jxb/article/65/11/2925/2877376
		Phytochrome-interacting transcription factors PIF4 and PIF5 induce leaf senescence in Arabidopsis	Nature Communications	2014	Yasuhito Sakuraba	https://www.nature.com/articles/ncomms5636
		Linked circadian outputs control elongation growth and flowering in response to photoperiod and temperature	Mol Syst Biol	2015	Daniel D Seaton	https://pubmed.ncbi.nlm.nih.gov/25600997/
Circadian clock	AT3G60250	Protein kinase CK2 interacts with and phosphorylates the Arabidopsis circadian clock-associated 1 protein	Proc Natl Acad Sci U S A	1998	S Sugano	https://pubmed.ncbi.nlm.nih.gov/9724822/
		The protein kinase CK2 is involved in regulation of circadian rhythms in Arabidopsis	Proc Natl Acad Sci U S A	1999	S Sugano	https://pubmed.ncbi.nlm.nih.gov/10535927/
Vernalization	AT3G61600	The Light-Response BTB1 and BTB2 Proteins Assemble Nuclear Ubiquitin Ligases That Modify Phytochrome B and D Signaling in Arabidopsis	Plant Physiology	2012	Matthew J. Christians	https://academic.oup.com/plphys/article/160/1/118/6109750
		Proteasome-Mediated Degradation of FRIGIDA Modulates Flowering Time in Arabidopsis during Vernalization	The Plant Cell	2014	Xiangyang Hu	https://academic.oup.com/plcell/article/26/12/4763/6102401
Hormone,Aging,Photoperiod	AT3G63010	Identification and characterization of Arabidopsis gibberellin receptors	The Plant Journal	2006	Masatoshi Nakajima	https://onlinelibrary.wiley.com/doi/10.1111/j.1365-313X.2006.02748.x
		Genetic Characterization and Functional Analysis of the GID1 Gibberellin Receptors in Arabidopsis	The Plant Cell	2006	Jayne Griffiths	https://academic.oup.com/plcell/article/18/12/3399/6115444
		The DELLA Domain of GA INSENSITIVE Mediates the Interaction with the GA INSENSITIVE DWARF1A Gibberellin Receptor of Arabidopsis	The Plant Cell	2007	Björn C. Willige	https://academic.oup.com/plcell/article/19/4/1209/6091835
		Proteolysis-Independent Downregulation of DELLA Repression in Arabidopsis by the Gibberellin Receptor GIBBERELLIN INSENSITIVE DWARF1	The Plant Cell	2008	Tohru Ariizumi	https://academic.oup.com/plcell/article/20/9/2447/6092511
		Global Identification of DELLA Target Genes during Arabidopsis Flower Development	Plant Physiology	2008	Xingliang Hou	https://academic.oup.com/plphys/article/147/3/1126/6107431
		Spatial control of flowering by DELLA proteins in Arabidopsis thaliana	Development	2012	Vinicius C. Galvão	https://journals.biologists.com/dev/article/139/21/4072/45372/Spatial-control-of-flowering-by-DELLA-proteins-in
		Molecular characterization of three GIBBERELLIN-INSENSITIVE DWARF1 homologous genes in hexaploid wheat	Journal of Plant Physiology	2013	AixiaLiab1WenlongYanga1ShengjunLiaDongchengLiuaXiaoliGuocJiazhuSunaAiminZhanga	https://www.sciencedirect.com/science/article/pii/S0176161712005366?via%3Dihub
Autonomous	AT3G63070	EDL3 is an F-box protein involved in the regulation of abscisic acid signalling in Arabidopsis thaliana	Journal of Experimental Botany	2011	Petra Koops	https://academic.oup.com/jxb/article/62/15/5547/560013
		A plant-specific HUA2-LIKE (HULK) gene family in Arabidopsis thaliana is essential for development	The Plant Journal	2014	Sathya S. Jali	https://onlinelibrary.wiley.com/doi/10.1111/tpj.12629
Autonomous	AT4G00450	The MED12-MED13 module of Mediator regulates the timing of embryo patterning in Arabidopsis	Development	2010	C. Stewart Gillmor	https://journals.biologists.com/dev/article/137/1/113/53276/The-MED12-MED13-module-of-Mediator-regulates-the
		MACCHI-BOU 2 is Required for Early Embryo Patterning and Cotyledon Organogenesis in Arabidopsis	Plant and Cell Physiology	2011	Jun Ito	https://academic.oup.com/pcp/article/52/3/539/1941570
		CRYPTIC PRECOCIOUS/MED12 is a Novel Flowering Regulator with Multiple Target Steps in Arabidopsis	Plant and Cell Physiology	2012	Yuri Imura	https://academic.oup.com/pcp/article/53/2/287/1871007
		The Arabidopsis Mediator CDK8 module genes CCT (MED12) and GCT (MED13) are global regulators of developmental phase transitions	Development	2014	C. Stewart Gillmor	https://journals.biologists.com/dev/article/141/23/4580/46533/The-Arabidopsis-Mediator-CDK8-module-genes-CCT
Vernalization	AT4G00650	Analysis of naturally occurring late flowering in Arabidopsis thaliana	Mol Gen Genet	1993	I Lee	https://pubmed.ncbi.nlm.nih.gov/8455554/
		Mapping FRI, a locus controlling flowering time and vernalization response in Arabidopsis thaliana	Mol Gen Genet	1994	J H Clarke	https://pubmed.ncbi.nlm.nih.gov/7904045/
		Effect of Vernalization, Photoperiod, and Light Quality on the Flowering Phenotype of Arabidopsis Plants Containing the FRIGIDA Gene	Plant Physiol	1995	I. Lee	https://pubmed.ncbi.nlm.nih.gov/12228459/
		Molecular analysis of FRIGIDA, a major determinant of natural variation in Arabidopsis flowering time	Science	2000	U Johanson	https://pubmed.ncbi.nlm.nih.gov/11030654/
		FRIGIDA-related genes are required for the winter-annual habit in Arabidopsis	PNAS	2004	Scott D. Michaels	https://www.pnas.org/content/101/9/3281
		A latitudinal cline in flowering time in Arabidopsis thaliana modulated by the flowering time gene FRIGIDA	PNAS	2004	John R. Stinchcombe	https://www.pnas.org/content/101/13/4712
		The FRIGIDA Complex Activates Transcription of FLC, a Strong Flowering Repressor in Arabidopsis, by Recruiting Chromatin Modification Factors	The Plant Cell	2011	Kyuha Choi	https://academic.oup.com/plcell/article/23/1/289/6094943
		Two FLX family members are non-redundantly required to establish the vernalization requirement in Arabidopsis	Nature Communications	2013	Joohyun Lee	https://www.nature.com/articles/ncomms3186
Autonomous	AT4G00830	Control of Flowering and Cell Fate by LIF2, an RNA Binding Partner of the Polycomb Complex Component LHP1	PLOS ONE	2011	David Latrasse	https://journals.plos.org/plosone/article?id=10.1371/journal.pone.0016592
Autonomous	AT4G02560	Isolation of LUMINIDEPENDENS: a gene involved in the control of flowering time in Arabidopsis	The Plant Cell	1994	I Lee	https://academic.oup.com/plcell/article/6/1/75/5984857
		FLOWERING LOCUS C encodes a novel MADS domain protein that acts as a repressor of flowering	Plant Cell	1999	S D Michaels	https://pubmed.ncbi.nlm.nih.gov/10330478/
		The Arabidopsis flowering-time gene LUMINIDEPENDENS is expressed primarily in regions of cell proliferation and encodes a nuclear protein that regulates LEAFY expression	Plant J	1999	M J Aukerman	https://pubmed.ncbi.nlm.nih.gov/10363371/
Hormone	AT4G02780	Induction and analysis of gibberellin sensitive mutants in Arabidopsis thaliana (L.) heynh.	Theoretical and Applied Genetics	1980	M. Koornneef	https://link.springer.com/article/10.1007%2FBF00265176
		Gibberellin Is Required for Flowering in Arabidopsis thaliana under Short Days	Plant Physiol	1992	R N Wilson	https://pubmed.ncbi.nlm.nih.gov/16652976/
		Analysis of flowering time control in Arabidopsis by comparison of double and triple mutants	Plant Physiol	2001	P H Reeves	https://pubmed.ncbi.nlm.nih.gov/11457959/
Vernalization,Autonomous	AT4G03090	A Comprehensive Classification and Evolutionary Analysis of Plant Homeobox Genes	Molecular Biology and Evolution	2009	Krishanu Mukherjee	https://academic.oup.com/mbe/article/26/12/2775/1538706
		R-Loop Stabilization Represses Antisense Transcription at the Arabidopsis FLC Locus	Science	2013	QIANWEN SUN	https://www.science.org/lookup/doi/10.1126/science.1234848
Autonomous	AT4G04920	The sfr6 mutation in Arabidopsis suppresses low-temperature induction of genes dependent on the CRT/DRE sequence motif	Plant Cell	1999	H Knight	https://pubmed.ncbi.nlm.nih.gov/10330472/
		The sfr6 mutant of Arabidopsis is defective in transcriptional activation via CBF/DREB1 and DREB2 and shows sensitivity to osmotic stress	Plant J	2003	Joy M Boyce	https://pubmed.ncbi.nlm.nih.gov/12753580/
		SENSITIVE TO FREEZING6 Integrates Cellular and Environmental Inputs to the Plant Circadian Clock	Plant Physiology	2008	Heather Knight	https://academic.oup.com/plphys/article/148/1/293/6107566
		Identification of SFR6, a key component in cold acclimation acting post-translationally on CBF function	The Plant Journal	2009	Heather Knight	https://onlinelibrary.wiley.com/doi/10.1111/j.1365-313X.2008.03763.x
		The Mediator subunit SFR6/MED16 controls defence gene expression mediated by salicylic acid and jasmonate responsives	New Phytologist	2012	Deepthi L. Wathugala	https://nph.onlinelibrary.wiley.com/doi/10.1111/j.1469-8137.2012.04138.x
		The Arabidopsis Mediator complex subunits MED14/SWP and MED16/SFR6/IEN1 differentially regulate defense gene expression in plant immune responses	The Plant Journal	2013	Xudong Zhang	https://onlinelibrary.wiley.com/doi/10.1111/tpj.12216
		The Arabidopsis Mediator Complex Subunits MED16, MED14, and MED2 Regulate Mediator and RNA Polymerase II Recruitment to CBF-Responsive Cold-Regulated Genes	The Plant Cell	2014	Piers A. Hemsley	https://academic.oup.com/plcell/article/26/1/465/6102323
Photoperiod	AT4G08920	Association of flavin adenine dinucleotide with the Arabidopsis blue light receptor CRY1	Science	1995	C Lin	https://pubmed.ncbi.nlm.nih.gov/7638620/
		Blue-light promotion of flowering is absent in hy4 mutants of Arabidopsis	Planta	1996	D J Bagnall	https://pubmed.ncbi.nlm.nih.gov/8904811/
		The CRY1 blue light photoreceptor of Arabidopsis interacts with phytochrome A in vitro	Mol Cell	1998	M Ahmad	https://pubmed.ncbi.nlm.nih.gov/9651577/
		Photoreceptor Regulation of CONSTANS Protein in Photoperiodic Flowering	SCIENCE	2004	FEDERICO VALVERDE	https://www.science.org/lookup/doi/10.1126/science.1091761
		COP1-Mediated Ubiquitination of CONSTANS Is Implicated in Cryptochrome Regulation of Flowering in Arabidopsis	The Plant Cell	2008	Li-Jun Liu	https://academic.oup.com/plcell/article/20/2/292/6091219
Photoperiod	AT4G09180	FLOWERING BHLH transcriptional activators control expression of the photoperiodic flowering regulator CONSTANS in Arabidopsis	PNAS	2012	Shogo Ito	https://www.pnas.org/content/109/9/3582
Autonomous	AT4G10180	Arabidopsis thaliana mutant that develops as a light-grown plant in the absence of light	Cell	1989	J Chory	https://pubmed.ncbi.nlm.nih.gov/2776216/
		Mutations in the DET1 gene affect cell-type-specific expression of light-regulated genes and chloroplast development in Arabidopsis	Proc Natl Acad Sci U S A	1990	J Chory	https://pubmed.ncbi.nlm.nih.gov/2247447/
		DET1, a negative regulator of light-mediated development and gene expression in arabidopsis, encodes a novel nuclear-localized protein	Cell	1994	A Pepper	https://pubmed.ncbi.nlm.nih.gov/8033202/
		Extragenic suppressors of the Arabidopsis det1 mutant identify elements of flowering-time and light-response regulatorys	Genetics	1997	A E Pepper	https://pubmed.ncbi.nlm.nih.gov/9093863/
		The photomorphogenesis regulator DET1 binds the amino-terminal tail of histone H2B in a nucleosome context	Curr Biol	2002	Giovanna Benvenuto	https://pubmed.ncbi.nlm.nih.gov/12225670/
		De-etiolated 1 and damaged DNA binding protein 1 interact to regulate Arabidopsis photomorphogenesis	Curr Biol	2002	Dana F Schroeder	https://pubmed.ncbi.nlm.nih.gov/12225661/
		Analysis of the mutational effects of the COP/DET/FUS loci on genome expression profiles reveals their overlapping yet not identical roles in regulating Arabidopsis seedling development	Development	2003	Ligeng Ma	https://pubmed.ncbi.nlm.nih.gov/12538522/
		Arabidopsis DE-ETIOLATED1 Represses Photomorphogenesis by Positively Regulating Phytochrome-Interacting Factors in the Dark	The Plant Cell	2014	Jie Dong	https://academic.oup.com/plcell/article/26/9/3630/6100331
		Negative regulatory roles of DE-ETIOLATED1 in flowering time inArabidopsis	Scientific Reports	2015	Min-Young Kang	https://www.nature.com/articles/srep09728
		Arabidopsis DET1 degrades HFR1 but stabilizes PIF1 to precisely regulate seed germination	PNAS	2015	Hui Shi	https://www.pnas.org/content/112/12/3817
Autonomous	AT4G10710	The chromatin remodelling complex FACT associates with actively transcribed regions of the Arabidopsis genome	The Plant Journal	2004	Meg Duroux	https://onlinelibrary.wiley.com/doi/10.1111/j.1365-313X.2004.02242.x
		The role of the transcript elongation factors FACT and HUB1 in leaf growth and the induction of flowering	Plant Signal Behav	2010	Mieke Van Lijsebettens	https://pubmed.ncbi.nlm.nih.gov/20404555/
		The transcript elongation factor FACT affects Arabidopsis vegetative and reproductive development and genetically interacts with HUB1/2	The Plant Journal	2010	Ihab B. Lolas	https://onlinelibrary.wiley.com/doi/10.1111/j.1365-313X.2009.04096.x
Flower development and meristem identity	AT4G11880	An AGAMOUS-Related MADS-Box Gene, XAL1 (AGL12), Regulates Root Meristem Cell Proliferation and Flowering Transition in Arabidopsis	Plant Physiology	2008	Rosalinda Tapia-López	https://academic.oup.com/plphys/article/146/3/1182/6107224
		The MADS transcription factor XAL2/AGL14 modulates auxin transport during Arabidopsis root development by regulating PIN expression	EMBO	2013	Adriana Garay-Arroyo	https://www.embopress.org/doi/full/10.1038/emboj.2013.216
		XAANTAL2 (AGL14) Is an Important Component of the Complex Gene Regulatory Network that Underlies Arabidopsis Shoot Apical Meristem Transitions	Molecular Plant	2015	Rigoberto V.Pérez-Ruiz14BereniceGarcía-Ponce14NayelliMarsch-Martínez15YamelUgartechea-Chirino1MitziVillajuana-Bonequi16Stefande Folter2EugenioAzpeitia17JoséDávila-Velderrain1DavidCruz-Sánchez1AdrianaGaray-Arroyo1María de la PazSánchez1Juan M.Estévez-Palmas1Elena R.Álvarez-Buylla13	https://www.sciencedirect.com/science/article/pii/S1674205215001045?via%3Dihub
Hormone,photoperiod	AT4G14540	The Nuclear Factor Y subunits NF-YB2 and NF-YB3 play additive roles in the promotion of flowering by inductive long-day photoperiods in Arabidopsis	Planta	2008	Roderick W. Kumimoto	https://link.springer.com/article/10.1007%2Fs00425-008-0773-6
		A Distal CCAAT/NUCLEAR FACTOR Y Complex Promotes Chromatin Looping at the FLOWERING LOCUS T Promoter and Regulates the Timing of Flowering in Arabidopsis	The Plant Cell	2014	Shuanghe Cao	https://academic.oup.com/plcell/article/26/3/1009/6099812
		Arabidopsis DPB3-1, a DREB2A Interactor, Specifically Enhances Heat Stress-Induced Gene Expression by Forming a Heat Stress-Specific Transcriptional Complex with NF-Y Subunits	The Plant Cell	2014	Hikaru Sato	https://academic.oup.com/plcell/article/26/12/4954/6102425
Autonomous	AT4G15880	early in short days 4, a mutation in Arabidopsis that causes early flowering and reduces the mRNA abundance of the floral repressor FLC	Development	2002	Paul H Reeves	https://pubmed.ncbi.nlm.nih.gov/12403707/
		A Nuclear Protease Required for Flowering-Time Regulation in Arabidopsis Reduces the Abundance of SMALL UBIQUITIN-RELATED MODIFIER Conjugates	The Plant Cell	2003	Giovanni Murtas	https://academic.oup.com/plcell/article/15/10/2308/6010134
		Distinct roles for Arabidopsis SUMO protease ESD4 and its closest homolog ELS1	Planta	2011	Rebecca Hermkes	https://link.springer.com/article/10.1007%2Fs00425-010-1281-z
		Elevated salicylic acid levels conferred by increased expression of ISOCHORISMATE SYNTHASE 1 contribute to hyperaccumulation of SUMO1 conjugates in the Arabidopsis mutant early in short days 4	The Plant Journal	2014	Mitzi Villajuana-Bonequi	https://onlinelibrary.wiley.com/doi/10.1111/tpj.12549
Photoperiod	AT4G16250	The phytochrome apoprotein family in Arabidopsis is encoded by five genes: the sequences and expression of PHYD and PHYE	Plant Mol Biol	1994	T Clack	https://pubmed.ncbi.nlm.nih.gov/8049367/
		A deletion in the PHYD gene of the Arabidopsis Wassilewskija ecotype defines a role for phytochrome D in red/far-red light sensing	The Plant Cell	1997	M J Aukerman	https://academic.oup.com/plcell/article/9/8/1317/5986488
		Differential patterns of expression of the Arabidopsis PHYB, PHYD, and PHYE phytochrome genes	Plant Physiol	1997	L Goosey	https://pubmed.ncbi.nlm.nih.gov/9390432/
		Phytochrome E influences internode elongation and flowering time in Arabidopsis	Plant Cell	1998	P F Devlin	https://pubmed.ncbi.nlm.nih.gov/9724694/
		Phytochrome D acts in the shade-avoidance syndrome in Arabidopsis by controlling elongation growth and flowering time	Plant Physiol	1999	P F Devlin	https://pubmed.ncbi.nlm.nih.gov/10069829/
Temperature,Aging,Vernalization,Autonomous	AT4G16280	Effect of Light Quality and Vernalization on Late-Flowering Mutants of Arabidopsis thaliana	Plant Physiol	1990	J M Martinez-Zapater	https://pubmed.ncbi.nlm.nih.gov/16667348/
		FCA, a gene controlling flowering time in Arabidopsis, encodes a protein containing RNA-binding domains	Cell	1997	R Macknight	https://pubmed.ncbi.nlm.nih.gov/9182761/
		Functional significance of the alternative transcript processing of the Arabidopsis floral promoter FCA	Plant Cell	2002	Richard Macknight	https://pubmed.ncbi.nlm.nih.gov/11971142/
		Autoregulation of FCA pre-mRNA processing controls Arabidopsis flowering time	EMBO J	2003	Victor Quesada	https://www.embopress.org/doi/full/10.1093/emboj/cdg305
		Widespread Role for the Flowering-Time Regulators FCA and FPA in RNA-Mediated Chromatin Silencing	Science	2007	ISABEL BÄURLE	https://www.science.org/lookup/doi/10.1126/science.1146565
		The Arabidopsis RNA-Binding Protein FCA Requires a Lysine-Specific Demethylase 1 Homolog to Downregulate FLC	Molecular Cell	2007	FuquanLiu	https://www.sciencedirect.com/science/article/pii/S1097276507007009?via%3Dihub
		RNA 3′ processing functions of Arabidopsis FCA and FPA limit intergenic transcription	PNAS	2011	Cagla Sonmez	https://www.pnas.org/content/108/20/8508
		Cotranscriptional Role for Arabidopsis DICER-LIKE 4 in Transcription Termination	Science	2012	FUQUAN LIU	https://www.science.org/lookup/doi/10.1126/science.1214402
		Arabidopsis RNA-binding Protein FCA Regulates MicroRNA172 Processing in Thermosensory Flowering	Journal of Plant Chemistry	2012	Jae-HoonJung‡	https://www.sciencedirect.com/science/article/pii/S0021925820462477?via%3Dihub
		FCA mediates thermal adaptation of stem growth by attenuating auxin action in Arabidopsis	Nature Communications	2014	Hyo-Jun Lee	https://www.nature.com/articles/ncomms6473
Vernalization	AT4G16845	The VERNALIZATION 2 gene mediates the epigenetic regulation of vernalization in Arabidopsis	Cell	2001	A R Gendall	https://pubmed.ncbi.nlm.nih.gov/11719192/
		Vernalization requires epigenetic silencing of FLC by histone methylation	Nature	2004	Ruth Bastow	https://www.nature.com/articles/nature02269
		Quantitative effects of vernalization on FLC and SOC1 expression	The Plant Journal	2006	Candice C. Sheldon	https://onlinelibrary.wiley.com/doi/10.1111/j.1365-313X.2006.02652.x
		A PHD-Polycomb Repressive Complex 2 triggers the epigenetic silencing of FLC during vernalization	PNAS	2008	Filomena De Lucia	https://www.pnas.org/content/105/44/16831
		Mechanisms of gene repression by vernalization in Arabidopsis	The Plant Journal	2009	Candice C. Sheldon	https://onlinelibrary.wiley.com/doi/10.1111/j.1365-313X.2009.03883.x
Photoperiod	AT4G18130	The phytochrome apoprotein family in Arabidopsis is encoded by five genes: the sequences and expression of PHYD and PHYE	Plant Mol Biol	1994	T Clack	https://pubmed.ncbi.nlm.nih.gov/8049367/
		A deletion in the PHYD gene of the Arabidopsis Wassilewskija ecotype defines a role for phytochrome D in red/far-red light sensing	The Plant Cell	1997	M J Aukerman	https://academic.oup.com/plcell/article/9/8/1317/5986488
		Differential patterns of expression of the Arabidopsis PHYB, PHYD, and PHYE phytochrome genes	Plant Physiol	1997	L Goosey	https://pubmed.ncbi.nlm.nih.gov/9390432/
		Phytochrome E influences internode elongation and flowering time in Arabidopsis	Plant Cell	1998	P F Devlin	https://pubmed.ncbi.nlm.nih.gov/9724694/
		Phytochrome E controls light-induced germination of Arabidopsis	Plant Physiol	2002	Lars Hennig	https://pubmed.ncbi.nlm.nih.gov/11788765/
		Obligate Heterodimerization of Arabidopsis Phytochromes C and E and Interaction with the PIF3 Basic Helix-Loop-Helix Transcription Factor	The Plant Cell	2009	Ted Clack	https://academic.oup.com/plcell/article/21/3/786/6095266
Temperature,Hormone,Photoperiod	AT4G20370	Integration of Flowering Signals in Winter-Annual Arabidopsis	Plant Physiology	2005	Scott D. Michaels	https://academic.oup.com/plphys/article/137/1/149/6112577
		TWIN SISTER OF FT (TSF) Acts as a Floral Integrator Redundantly with FT	Plant and Cell Physiology	2005	Ayako Yamaguchi	https://academic.oup.com/pcp/article/46/8/1175/1875348
		Export of FT Protein from Phloem Companion Cells Is Sufficient for Floral Induction in Arabidopsis	Current Biology	2007	JohannesMathieu	https://www.sciencedirect.com/science/article/pii/S0960982207013899?via%3Dihub
		Genetic and spatial interactions between FT, TSF and SVP during the early stages of floral induction in Arabidopsis	The Plant Journal	2009	Seonghoe Jang	https://onlinelibrary.wiley.com/doi/10.1111/j.1365-313X.2009.03986.x
		Cytokinin promotes flowering of Arabidopsis via transcriptional activation of the FT paralogue TSF	The Plant Journal	2011	Maria D’Aloia	https://onlinelibrary.wiley.com/doi/10.1111/j.1365-313X.2011.04482.x
		TWIN SISTER OF FT, GIGANTEA, and CONSTANS Have a Positive But Indirect Effect on Blue Light-Induced Stomatal Opening in Arabidopsis	Plant Physiology	2013	Eigo Ando	https://academic.oup.com/plphys/article/162/3/1529/6110838
		The Florigen Genes FT and TSF Modulate Lateral Shoot Outgrowth in Arabidopsis thaliana	Plant and Cell Physiology	2013	Kazuhisa Hiraoka	https://academic.oup.com/pcp/article/54/3/352/1934163
		FLOWERING LOCUS T has higher protein mobility than TWIN SISTER OF FT	Journal of Experimental Botany	2015	Suhyun Jin	https://academic.oup.com/jxb/article/66/20/6109/551443
Photoperiod,Autonomous	AT4G20400	Repression of FLOWERING LOCUS T Chromatin by Functionally Redundant Histone H3 Lysine 4 Demethylases in Arabidopsis	PLOS ONE	2009	Ju-Hee Jeong	https://journals.plos.org/plosone/article?id=10.1371/journal.pone.0008033
		JMJ14 is an H3K4 demethylase regulating flowering time in Arabidopsis	Cell Research	2010	Falong Lu	https://www.nature.com/articles/cr201027
		JMJ14, a JmjC domain protein, is required for RNA silencing and cell-to-cell movement of an RNA silencing signal in Arabidopsis	Genes Development	2010	Iain R. Searle	http://genesdev.cshlp.org/content/24/10/986
		Mutations in the Arabidopsis H3K4me2/3 Demethylase JMJ14 Suppress Posttranscriptional Gene Silencing by Decreasing Transgene Transcription	The Plant Cell	2012	Ivan Le Masson	https://academic.oup.com/plcell/article/24/9/3603/6100566
Hormone Photoperiod	AT4G21200	Overexpression of a novel class of gibberellin 2-oxidases decreases gibberellin levels and creates dwarf plants	Plant Cell	2003	Fritz M Schomburg	https://pubmed.ncbi.nlm.nih.gov/12509528/
		A Study of Gibberellin Homeostasis and Cryptochrome-Mediated Blue Light Inhibition of Hypocotyl Elongation	Plant Physiology	2007	Xiaoying Zhao	https://academic.oup.com/plphys/article/145/1/106/6107009
Time-course regulation of photoperiodic	AT4G22140	early bolting in short days: an Arabidopsis mutation that causes early flowering and partially suppresses the floral phenotype of leafy	Plant Cell	2001	C Gómez-Mena	https://pubmed.ncbi.nlm.nih.gov/11340178/
		EARLY BOLTING IN SHORT DAYS is related to chromatin remodeling factors and regulates flowering in Arabidopsis by repressing FT	Plant Cell	2003	Manuel Piñeiro	https://pubmed.ncbi.nlm.nih.gov/12837946/
		Chromatin-Dependent Repression of the Arabidopsis Floral Integrator Genes Involves Plant Specific PHD-Containing Proteins	The Plant Cell	2014	Leticia López-González	https://academic.oup.com/plcell/article/26/10/3922/6101565
Vernalization	AT4G22950	Polycomb-group proteins repressthe floral activator AGL19 in the FLC-independent vernalization	Genes Development	2006	Nicole Schönrock	http://genesdev.cshlp.org/content/20/12/1667
		Arabidopsis histone deacetylase HDA9 regulates flowering time through repression of AGL19	Biochemical and Biophysical Research Communications	2013	WanhuiKim	https://www.sciencedirect.com/science/article/pii/S0006291X12022929?via%3Dihub
		Gene Regulatory Variation Mediates Flowering Responses to Vernalization along an Altitudinal Gradient in Arabidopsis	Plant Physiology	2014	Léonie Suter	https://academic.oup.com/plphys/article/166/4/1928/6113299
		Expression of the Floral Repressor miRNA156 is Positively Regulated by the AGAMOUS-like Proteins AGL15 and AGL18	Mol. Cells	2015	Phanu Serivichyaswat	http://www.molcells.org/journal/view.html?doi=10.14348/molcells.2015.2311
		Repression of flowering under a noninductive photoperiod by the HDA9-AGL19-FT module in Arabidopsis	New Phytologist	2015	Min-Jeong Kang	https://nph.onlinelibrary.wiley.com/doi/10.1111/nph.13161
General processes & autonomous	AT4G23100	Arabidopsis thaliana gamma-glutamylcysteine synthetase is structurally unrelated to mammalian, yeast, and Escherichia coli homologs	Proc Natl Acad Sci U S A	1994	M J May	https://pubmed.ncbi.nlm.nih.gov/7937837/
		RML1 and RML2, Arabidopsis genes required for cell proliferation at the root tip	Plant Physiol	1995	J C Cheng	https://pubmed.ncbi.nlm.nih.gov/7724670/
		The glutathione-deficient, cadmium-sensitive mutant, cad2-1, of Arabidopsis thaliana is deficient in gamma-glutamylcysteine synthetase	Plant J	1998	C S Cobbett	https://pubmed.ncbi.nlm.nih.gov/9807829/
		The ROOT MERISTEMLESS1/CADMIUM SENSITIVE2 gene defines a glutathione-dependent involved in initiation and maintenance of cell division during postembryonic root development	Plant Cell	2000	T Vernoux	https://pubmed.ncbi.nlm.nih.gov/10634910/
		Association of glutathione with flowering in Arabidopsis thaliana	Plant Cell Physiol	2001	K Ogawa	https://pubmed.ncbi.nlm.nih.gov/11382819/
		Overexpression of GSH1 gene mimics transcriptional response to low temperature during seed vernalization treatment of Arabidopsis	Plant and Cell Physiology	2012	Aya Hatano-Iwasaki	https://academic.oup.com/pcp/article/53/7/1195/1908210
		A phenomics approach to the analysis of the influence of glutathione on leaf area and abiotic stress tolerance in Arabidopsis thaliana	Plant Sci	2013	Daniel Schnaubelt	https://www.frontiersin.org/articles/10.3389/fpls.2013.00416/full
Vernalization,Specification of flower mersitems	AT4G24540	AGAMOUS-LIKE 24, a dosage-dependent mediator of the flowering signals	PNAS	2002	Hao Yu	https://www.pnas.org/content/99/25/16336
		AGL24 acts as a promoter of flowering in Arabidopsis and is positively regulated by vernalization	Plant J	2003	Scott D Michaels	https://pubmed.ncbi.nlm.nih.gov/12609028/
		Repression of AGAMOUS-LIKE 24 is a crucial step in promoting flower development	Nature Genetics	2004	Hao Yu	https://www.nature.com/articles/ng1286
		Comprehensive Interaction Map of the Arabidopsis MADS Box Transcription Factors	The Plant Cell	2005	Stefan de Folter	https://academic.oup.com/plcell/article/17/5/1424/6114533
		AGL24, SHORT VEGETATIVE PHASE, and APETALA1 Redundantly Control AGAMOUS during Early Stages of Flower Development in Arabidopsis	The Plant Cell	2006	Veronica Gregis	https://academic.oup.com/plcell/article/18/6/1373/6115254
		Specification of Arabidopsis floral meristem identity by repression of flowering time genes	Development	2007	Chang Liu	https://journals.biologists.com/dev/article/134/10/1901/52759/Specification-of-Arabidopsis-floral-meristem
		Direct interaction of AGL24 and SOC1 integrates flowering signals in Arabidopsis	Development	2008	Chang Liu	https://journals.biologists.com/dev/article/135/8/1481/64967/Direct-interaction-of-AGL24-and-SOC1-integrates
		The Arabidopsis floral meristem identity genes AP1, AGL24 and SVP directly repress class B and C floral homeotic genes	The Plant Journal	2009	Veronica Gregis	https://onlinelibrary.wiley.com/doi/10.1111/j.1365-313X.2009.03985.x
		AGL24 acts in concert with SOC1 and FUL during Arabidopsis floral transition	Plant Signaling & Behavior	2012	Stefano Torti	https://www.tandfonline.com/doi/full/10.4161/psb.21552
Sugar	AT4G24620	Mutation of Arabidopsis plastid phosphoglucose isomerase affects leaf starch synthesis and floral initiation	Plant Physiol	2000	T S Yu	https://pubmed.ncbi.nlm.nih.gov/10806248/
		Metabolic engineering of Escherichia coli for the biological synthesis of 7-O-xylosyl naringenin	Molecules and Cells	2009	Dinesh Simkhada	https://link.springer.com/article/10.1007%2Fs10059-009-0135-7
		Loss of Cytosolic Phosphoglucose Isomerase Affects Carbohydrate Metabolism in Leaves and Is Essential for Fertility of Arabidopsis	Plant Physiology	2014	Hans-Henning Kunz	https://academic.oup.com/plphys/article/166/2/753/6113351
General processes & autonomous	AT4G24680	Regulation of the Expression of Plant Resistance Gene SNC1 by a Protein with a Conserved BAT2 Domain	Plant Physiology	2010	Yingzhong Li	https://academic.oup.com/plphys/article/153/3/1425/6109590
		MOS1 epigenetically regulates the expression of plant Resistance gene SNC1	Plant Signal Behav	2011	Yingzhong Li	https://pubmed.ncbi.nlm.nih.gov/21350329/
		Endopolyploidization and flowering time are antagonistically regulated by checkpoint component MAD1 and immunity modulator MOS1	Nature Communications	2014	Zhilong Bao	https://www.nature.com/articles/ncomms6628
Hormone Photoperiod	AT4G25420	Endogenous gibberellins in Arabidopsis thaliana and possible steps blocked in the biosynthetics of the semidwarf ga4 and ga5 mutants	Proc Natl Acad Sci U S A	1990	M Talon	https://pubmed.ncbi.nlm.nih.gov/2236013/
		The Metabolism of Gibberellin A20 to Gibberellin A1 by Tall and Dwarf Mutants of Oryza sativa and Arabidopsis thaliana	Plant Physiol	1994	M. Kobayashi	https://pubmed.ncbi.nlm.nih.gov/12232414/
		The GA5 locus of Arabidopsis thaliana encodes a multifunctional gibberellin 20-oxidase: molecular cloning and functional expression	Proc Natl Acad Sci U S A	1995	Y L Xu	https://pubmed.ncbi.nlm.nih.gov/7604047/
		Modification of gibberellin production and plant development in Arabidopsis by sense and antisense expression of gibberellin 20-oxidase genes	Plant J	1999	J P Coles	https://pubmed.ncbi.nlm.nih.gov/10205907/
		The gibberellin biosynthetic genes AtGA20ox1 and AtGA20ox2 act, partially redundantly, to promote growth and development throughout the Arabidopsis life cycle	The Plant Journal	2008	Lvo Rieu	https://onlinelibrary.wiley.com/doi/10.1111/j.1365-313X.2007.03356.x
		Analyses of GA20ox- and GID1-over-expressing aspen suggest that gibberellins play two distinct roles in wood formation	The Plant Journal	2009	Mélanie Mauriat	https://onlinelibrary.wiley.com/doi/10.1111/j.1365-313X.2009.03836.x
		Analysis of the Developmental Roles of the Arabidopsis Gibberellin 20-Oxidases Demonstrates That GA20ox1, -2, and -3 Are the Dominant Paralogs	The Plant Cell	2012	Andrew R.G. Plackett	https://academic.oup.com/plcell/article/24/3/941/6097253
		Arabidopsis semidwarfs evolved from independent mutations in GA20ox1, ortholog to green revolution dwarf alleles in rice and barley	PNAS	2013	Luis Barboza	https://www.pnas.org/content/110/39/15818
General processes & autonomous	AT4G25530	A genetic and physiological analysis of late flowering mutants in Arabidopsis thaliana	Mol Gen Genet	1991	M Koornneef	https://pubmed.ncbi.nlm.nih.gov/1896021/
		Different roles of flowering-time genes in the activation of floral initiation genes in Arabidopsis	The Plant Cell	1997	L Ruiz-García	https://academic.oup.com/plcell/article/9/11/1921/5986531
		The late flowering phenotype of fwa mutants is caused by gain-of-function epigenetic alleles of a homeodomain gene	Mol Cell	2000	W J Soppe	https://pubmed.ncbi.nlm.nih.gov/11090618/
		One-Way Control of FWA Imprinting in Arabidopsis Endosperm by DNA Methylation	Science	2004	TETSU KINOSHITA	https://www.science.org/lookup/doi/10.1126/science.1089835
		Arabidopsis Relatives of the Human Lysine-Specific Demethylase1 Repress the Expression of FWA and FLOWERING LOCUS C and Thus Promote the Floral Transition	The Plant Cell	2007	Danhua Jiang	https://academic.oup.com/plcell/article/19/10/2975/6092238
		Epigenetic variation in the FWA gene within the genus Arabidopsis	The Plant Journal	2011	Ryo Fujimoto	https://onlinelibrary.wiley.com/doi/10.1111/j.1365-313X.2011.04549.x
Vernalization	AT4G26440	Identification of microspore-active promoters that allow targeted manipulation of gene expression at early stages of microgametogenesis in Arabidopsis	BMC Plant Biology	2006	David Honys	https://bmcplantbiol.biomedcentral.com/articles/10.1186/1471-2229-6-31
		Male gametophyte-specific WRKY34 transcription factor mediates cold sensitivity of mature pollen in Arabidopsis	Journal of Experimental Botany	2010	Changsong Zou	https://academic.oup.com/jxb/article/61/14/3901/522620
		Proteasome-Mediated Degradation of FRIGIDA Modulates Flowering Time in Arabidopsis during Vernalization	The Plant Cell	2014	Xiangyang Hu	https://academic.oup.com/plcell/article/26/12/4763/6102401
		Phosphorylation of a WRKY Transcription Factor by MAPKs Is Required for Pollen Development and Function in Arabidopsis	PLOS GENETICS	2014	Yuefeng Guan,	https://journals.plos.org/plosgenetics/article?id=10.1371/journal.pgen.1004384
Flower development and meristem identity	AT4G28190	The ULTRAPETALA gene controls shoot and floral meristem size in Arabidopsis	Development	2001	J C Fletcher	https://pubmed.ncbi.nlm.nih.gov/11262233/
		The ULTRAPETALA1 Gene Functions Early in Arabidopsis Development to Restrict Shoot Apical Meristem Activity and Acts Through WUSCHEL to Regulate Floral Meristem Determinacy	Genetics	2004	Cristel C Carles	https://academic.oup.com/genetics/article/167/4/1893/6050507
		REBELOTE, SQUINT, and ULTRAPETALA1 Function Redundantly in the Temporal Regulation of Floral Meristem Termination in Arabidopsis thaliana	The Plant Cell	2008	Nathanaël Prunet	https://academic.oup.com/plcell/article/20/4/901/6092331
		The SAND domain protein ULTRAPETALA1 acts as a trithorax group factor to regulate cell fate in plants	Gene Development	2009	Cristel C. Carles	http://genesdev.cshlp.org/content/23/23/2723
		The ULT1 and ULT2 trxG Genes Play Overlapping Roles in Arabidopsis Development and Gene Regulation	Molecular Plant	2013	Mona M.Monfaredab	https://www.sciencedirect.com/science/article/pii/S1674205214602276?via%3Dihub
		EMBRYONIC FLOWER1 and ULTRAPETALA1 Act Antagonistically on Arabidopsis Development and Stress Response	Plant Physiology	2013	Li Pu	https://academic.oup.com/plphys/article/162/2/812/6110779
		ULTRAPETALA trxG Genes Interact with KANADI Transcription Factor Genes to Regulate Arabidopsis Gynoecium Patterning	The Plant Cell	2014	Helena R. Pires	https://academic.oup.com/plcell/article/26/11/4345/6100278
		ULTRAPETALA1 and LEAFYs function independently in specifying identity and determinacy at the Arabidopsis floral meristem	Annals of Botany	2014	Julia Engelhorn	https://academic.oup.com/aob/article/114/7/1497/2769107
Aging Sugar	AT4G29130	Hexokinase as a sugar sensor in higher plants	The Plant Cell	1997	J C Jang	https://academic.oup.com/plcell/article/9/1/5/5986373
		Role of the Arabidopsis Glucose Sensor HXK1 in Nutrient, Light, and Hormonal Signaling	Science	2003	BRANDON MOORE	https://www.science.org/lookup/doi/10.1126/science.1080585
		Regulatory Functions of Nuclear Hexokinase1 Complex in Glucose Signaling	Cell	2006	Young-HeeCho12Sang-DongYoo12JenSheen1	https://www.sciencedirect.com/science/article/pii/S0092867406012864?via%3Dihub
General processes & autonomous	AT4G29830	Genetic analysis of early flowering mutants in Arabidopsis defines a class of pleiotropic developmental regulator required for expression of the flowering-time switch flowering locus C	Genetics	2003	Hua Zhang	https://pubmed.ncbi.nlm.nih.gov/12750345/
		Non conservation of the meiotic function of the Ski8/Rec103 homolog in Arabidopsis	Genes to Cells	2006	Sylvie Jolivet	https://onlinelibrary.wiley.com/doi/10.1111/j.1365-2443.2006.00972.x
		The Arabidopsis Paf1c Complex Component CDC73 Participates in the Modification of FLOWERING LOCUS C Chromatin	Plant Physiology	2010	Xuhong Yu	https://academic.oup.com/plphys/article/153/3/1074/6109476
		Context-Dependent Dual Role of SKI8 Homologs in mRNA Synthesis and Turnover	PLOS GENETICS	2012	Eavan Dorcey	https://journals.plos.org/plosgenetics/article?id=10.1371/journal.pgen.1002652
General processes & autonomous	AT4G30200	The PHD Finger Protein VRN5 Functions in the Epigenetic Silencing of Arabidopsis FLC	Current Biology	2007	ThomasGreb125Joshua S.Mylne135PedroCrevillen1NunoGeraldo1HailongAn1Anthony R.Gendall14CarolineDean1	https://www.sciencedirect.com/science/article/pii/S096098220602570X?via%3Dihub
		A PHD-Polycomb Repressive Complex 2 triggers the epigenetic silencing of FLC during vernalization	PNAS	2008	Filomena De Lucia	https://www.pnas.org/content/105/44/16831
		The Plant Homeo Domain finger protein, VIN3-LIKE 2, is necessary for photoperiod-mediated epigenetic regulation of the floral repressor, MAF5	PNAS	2010	Dong-Hwan Kim and Sibum Sung	https://www.pnas.org/content/107/39/17029
		Role of VIN3-LIKE 2 in facultative photoperiodic flowering response in Arabidopsis	Plant Signal Behav	2010	Dong-Hwan Kim	https://pubmed.ncbi.nlm.nih.gov/21150261/
General processes & autonomous	AT4G31120	SKB1-mediated symmetric dimethylation of histone H4R3 controls flowering time in Arabidopsis	EMBO J	2007	Xin Wang	https://www.embopress.org/doi/full/10.1038/sj.emboj.7601647
		Mutations in the Type II Protein Arginine Methyltransferase AtPRMT5 Result in Pleiotropic Developmental Defects in Arabidopsis	Plant Physiology	2007	Yanxi Pei	https://academic.oup.com/plphys/article/144/4/1913/6106857
		Histone arginine methylation is required for vernalization-induced epigenetic silencing of FLC in winter-annual Arabidopsis thaliana	PNAS	2008	Robert J. Schmitz	https://www.pnas.org/content/105/2/411
		A methyl transferase links the circadian clock to the regulation of alternative splicing	Nature	2010	Sabrina E. Sanchez	https://www.nature.com/articles/nature09470
		Arabidopsis Floral Initiator SKB1 Confers High Salt Tolerance by Regulating Transcription and Pre-mRNA Splicing through Altering Histone H4R3 and Small Nuclear Ribonucleoprotein LSM4 Methylation	The Plant Cell	2011	Zhaoliang Zhang	https://academic.oup.com/plcell/article/23/1/396/6094956
		Arabidopsis Histone Methylase CAU1/PRMT5/SKB1 Acts as an Epigenetic Suppressor of the Calcium Signaling Gene CAS to Mediate Stomatal Closure in Response to Extracellular Calcium	The Plant Cell	2013	Yan-Lei Fu	https://academic.oup.com/plcell/article/25/8/2878/6096526
		SKB1/PRMT5-mediated histone H4R3 dimethylation of Ib subgroup bHLH genes negatively regulates iron homeostasis in Arabidopsis thaliana	The Plant Journal	2014	Huajie Fan	https://onlinelibrary.wiley.com/doi/10.1111/tpj.12380
Hormones	AT4G32980	The homeobox gene ATH1 of Arabidopsis is derepressed in the photomorphogenic mutants cop1 and det1	The Plant Cell	1995	N Quaedvlieg	https://academic.oup.com/plcell/article/7/1/117/5984878
		Interaction of the BELL-like protein ATH1 with DNA: role of homeodomain residue 54 in specifying the different binding properties of BELL and KNOX proteins	De Gruyter	2006	Ivana L. Viola and Daniel H. Gonzalez	https://www.degruyter.com/document/doi/10.1515/BC.2006.006/html
		Nuclear import of the transcription factor SHOOT MERISTEMLESS depends on heterodimerization with BLH proteins expressed in discrete sub-domains of the shoot apical meristem of Arabidopsis thaliana	Nucleic Acids Research	2006	Melanie Cole	https://academic.oup.com/nar/article/34/4/1281/1337756
		The Arabidopsis TALE homeobox gene ATH1 controls floral competency through positive regulation of FLC	The Plant Journal	2007	Marcel Proveniers	https://onlinelibrary.wiley.com/doi/10.1111/j.1365-313X.2007.03285.x
		ARABIDOPSIS THALIANA HOMEOBOX GENE1 Establishes the Basal Boundaries of Shoot Organs and Controls Stem Growth	The Plant Cell	2008	Concepción Gómez-Mena	https://academic.oup.com/plcell/article/20/8/2059/6092503
		ATH1 and KNAT2 proteins act together in regulation of plant inflorescence architecture	Journal of Experimental Botany	2012	Yang Li	https://academic.oup.com/jxb/article/63/3/1423/473541
Photoperiod	AT4G34530	Photoexcited CRY2 Interacts with CIB1 to Regulate Transcription and Floral Initiation in Arabidopsis	Science	2008	HONGTAO LIU	https://www.science.org/lookup/doi/10.1126/science.1163927
		Arabidopsis cryptochrome 2 (CRY2) functions by the photoactivation mechanism distinct from the tryptophan (trp) triad-dependent photoreduction	PNAS	2011	Xu Li	https://www.pnas.org/content/108/51/20844
		Multiple bHLH Proteins form Heterodimers to Mediate CRY2-Dependent Regulation of Flowering-Time in Arabidopsis	PLOS GENETICS	2013	Yawen Liu	https://journals.plos.org/plosgenetics/article?id=10.1371/journal.pgen.1003861
		Arabidopsis CRY2 and ZTL mediate blue-light regulation of the transcription factor CIB1 by distinct mechanisms	PNAS	2013	Hongtao Liu	https://www.pnas.org/content/110/43/17582
Temperature,Hormone,AgingSpecification of flower mersitems,Vernalization,Photoperiod,Sugar	AT4G35900	FD, a bZIP Protein Mediating Signals from the Floral Integrator FT at the Shoot Apex	Science	2005	MITSUTOMO ABE	https://www.science.org/lookup/doi/10.1126/science.1115983
		Integration of Spatial and Temporal Information During Floral Induction in Arabidopsis	Science	2005	PHILIP A. WIGGE	https://www.science.org/lookup/doi/10.1126/science.1114358
		Genetic and spatial interactions between FT, TSF and SVP during the early stages of floral induction in Arabidopsis	The Plant Journal	2009	Seonghoe Jang	https://onlinelibrary.wiley.com/doi/10.1111/j.1365-313X.2009.03986.x
		Interlocking Feedback Loops Govern the Dynamic Behavior of the Floral Transition in Arabidopsis	The Plant Cell	2013	Katja E. Jaeger	https://academic.oup.com/plcell/article/25/3/820/6097636
Aging,Photoperiod,Time-course regulation of photoperiodic Specification of flower mersitems	AT4G36920	Genes directing flower development in Arabidopsis	The Plant Cell	1989	J L Bowman	https://academic.oup.com/plcell/article/1/1/37/5970194
		Negative regulation of the Arabidopsis homeotic gene AGAMOUS by the APETALA2 product	Cell	1991	G N Drews	https://pubmed.ncbi.nlm.nih.gov/1675158/
		Arabidopsis homeotic gene APETALA3 ectopic expression: transcriptional and posttranscriptional regulation determine floral organ identity	Cell	1994	T Jack	https://pubmed.ncbi.nlm.nih.gov/7907276/
		Control of Arabidopsis flower and seed development by the homeotic gene APETALA2	Plant Cell	1994	K D Jofuku	https://pubmed.ncbi.nlm.nih.gov/7919989/
		The APETALA2 domain is related to a novel type of DNA binding domain	The Plant Cell	1995	D Weigel	https://academic.oup.com/plcell/article/7/4/388/5984897
		A Dissociation insertion causes a semidominant mutation that increases expression of TINY, an Arabidopsis gene related to APETALA2	The Plant Cell	1996	K Wilson	https://academic.oup.com/plcell/article/8/4/659/5985098
		The AP2 domain of APETALA2 defines a large new family of DNA binding proteins in Arabidopsis	Proc Natl Acad Sci U S A	1997	J K Okamuro	https://pubmed.ncbi.nlm.nih.gov/9192694/
		The Arabidopsis abscisic acid response locus ABI4 encodes an APETALA 2 domain protein	Plant Cell	1998	R R Finkelstein	https://pubmed.ncbi.nlm.nih.gov/9634591/
		Regulation of Flowering Time and Floral Organ Identity by a MicroRNA and Its APETALA2-Like Target Genes	The Plant Cell	2003	Milo J. Aukerman	https://academic.oup.com/plcell/article/15/11/2730/6010157
		A MicroRNA as a Translational Repressor of APETALA2 in Arabidopsis Flower Development	Science	2004	XUEMEI CHEN	https://www.science.org/lookup/doi/10.1126/science.1088060
Time-course regulation of photoperiodic,General processes & autonomous	AT4G37280	Arabidopsis MRG domain proteins bridge two histone modifications to elevate expression of flowering genes	Nucleic Acids Research	2014	Yifeng Xu	https://academic.oup.com/nar/article/42/17/10960/2902736
		Regulation of Arabidopsis Flowering by the Histone Mark Readers MRG1/2 via Interaction with CONSTANS to Modulate FT Expression	PLOS GENETICS	2014	Zhongyuan Bu	https://journals.plos.org/plosgenetics/article?id=10.1371/journal.pgen.1004617
General processes & autonomous	AT4G38680	AtGRP2, a cold-induced nucleo-cytoplasmic RNA-binding protein, has a role in flower and seed development	Planta	2007	Adriana Flores Fusaro	https://link.springer.com/article/10.1007%2Fs00425-006-0444-4
		Arabidopsis cold shock domain proteins: relationships to floral and silique development	Journal of Experimental Botany	2009	Kentaro Nakaminami	https://academic.oup.com/jxb/article/60/3/1047/451696
		Arabidopsis COLD SHOCK DOMAIN PROTEIN 2 is a negative regulator of cold acclimation	New Phytologist	2013	Kentaro Sasaki	https://nph.onlinelibrary.wiley.com/doi/10.1111/nph.12118
		Arabidopsis COLD SHOCK DOMAIN PROTEIN 2 influences ABA accumulation in seed and negatively regulates germination	Biochemical and Biophysical Research Communications	2015	KentaroSasakiabMyung-HeeKimacYuriKannodMitsunoriSeodYujiKamiyadRyozoImaiab	https://www.sciencedirect.com/science/article/pii/S0006291X1402124X?via%3Dihub
Photoperiod	AT4G38960	BBX19 Interacts with CONSTANS to Repress FLOWERING LOCUS T Transcription, Defining a Flowering Time Checkpoint in Arabidopsis	The Plant Cell	2014	Chang-Quan Wang	https://academic.oup.com/plcell/article/26/9/3589/6100337
General processes & autonomous	AT4G39100	The Arabidopsis PHD-finger protein SHL is required for proper development and fertility	Mol Gen Genet	2000	C Müssig	https://pubmed.ncbi.nlm.nih.gov/11129039/
		Chromatin-Dependent Repression of the Arabidopsis Floral Integrator Genes Involves Plant Specific PHD-Containing Proteins	The Plant Cell	2014	Leticia López-González	https://academic.oup.com/plcell/article/26/10/3922/6101565
Photoperiodism	AT4G40060	The Arabidopsis homeobox gene, ATHB16, regulates leaf development and the sensitivity to photoperiod in Arabidopsis	Dev Biol	2003	Yan Wang	https://pubmed.ncbi.nlm.nih.gov/14623244/
Circadian clock overview	AT5G02810	Comparative genetic studies on the APRR5 and APRR7 genes belonging to the APRR1/TOC1 quintet implicated in circadian rhythm, control of flowering time, and early photomorphogenesis	Plant Cell Physiol	2003	Yoko Yamamoto	https://pubmed.ncbi.nlm.nih.gov/14634148/
		Characterization of circadian-associated APRR3 pseudo-response regulator belonging to the APRR1/TOC1 quintet in Arabidopsis thaliana	Plant Cell Physiol	2004	Masaya Murakami	https://pubmed.ncbi.nlm.nih.gov/15169947/
		The Arabidopsis Pseudo-response Regulators, PRR5 and PRR7, Coordinately Play Essential Roles for Circadian Clock Function	Plant and Cell Physiology	2005	Norihito Nakamichi	https://academic.oup.com/pcp/article/46/4/609/1872970
		PSEUDO-RESPONSE REGULATORS, PRR9, PRR7 and PRR5, Together Play Essential Roles Close to the Circadian Clock of Arabidopsis thaliana	Plant and Cell Physiology	2005	Norihito Nakamichi	https://academic.oup.com/pcp/article/46/5/686/1841644
		Overlapping and Distinct Roles of PRR7 and PRR9 in the Arabidopsis Circadian Clock	Current Biology	2005	Eva M.Farré1Stacey L.Harmer2Frank G.Harmon1Marcelo J.Yanovsky13Steve A.Kay1	https://www.sciencedirect.com/science/article/pii/S0960982204010243?via%3Dihub#!
		PSEUDO-RESPONSE REGULATOR 7 and 9 Are Partially Redundant Genes Essential for the Temperature Responsiveness of the Arabidopsis Circadian Clock	The Plant Cell	2005	Patrice A. Salomé	https://academic.oup.com/plcell/article/17/3/791/6114485
		A novel computational model of the circadian clock in Arabidopsis that incorporates PRR7 and PRR9	Mol Syst Biol	2006	Melanie N Zeilinger	https://www.embopress.org/doi/full/10.1038/msb4100101
		Arabidopsis Clock-Associated Pseudo-Response Regulators PRR9, PRR7 and PRR5 Coordinately and Positively Regulate Flowering Time Through the Canonical CONSTANS-Dependent Photoperiodic	Plant and Cell Physiology	2007	Norihito Nakamichi	https://academic.oup.com/pcp/article/48/6/822/2756916
		PRR7 protein levels are regulated by light and the circadian clock in Arabidopsis	The Plant Journal	2007	Eva M. Farré	https://onlinelibrary.wiley.com/doi/10.1111/j.1365-313X.2007.03258.x
		The Role of the Arabidopsis Morning Loop Components CCA1, LHY, PRR7, and PRR9 in Temperature Compensation	The Plant Cell	2010	Patrice A. Salomé	https://academic.oup.com/plcell/article/22/11/3650/6097047
		Direct regulation of abiotic responses by the Arabidopsis circadian clock component PRR7	The Plant Journal	2013	Tiffany Liu	https://onlinelibrary.wiley.com/doi/10.1111/tpj.12276
Specification of flower mersitems	AT5G03840	A Mutation in the Arabidopsis TFL1 Gene Affects Inflorescence Meristem Development	The Plant Cell	1991	S. Shannon	https://academic.oup.com/plcell/article/3/9/877/5984260
		Genetic Interactions That Regulate Inflorescence Development in Arabidopsis	The Plant Cell	1993	S. Shannon	https://academic.oup.com/plcell/article/5/6/639/5984539
		Inflorescence commitment and architecture in Arabidopsis	Science	1997	D Bradley	https://pubmed.ncbi.nlm.nih.gov/8974397/
		A pair of related genes with antagonistic roles in mediating flowering signals	Science	1999	Y Kobayashi	https://pubmed.ncbi.nlm.nih.gov/10583960/
		Interactions among APETALA1, LEAFY, and TERMINAL FLOWER1 specify meristem fate	Plant Cell	1999	S J Liljegren	https://pubmed.ncbi.nlm.nih.gov/10368173/
		A single amino acid converts a repressor to an activator of flowering	PNAS	2005	Yoshie Hanzawa	https://www.pnas.org/content/102/21/7748
		Structural Features Determining Flower-Promoting Activity of Arabidopsis FLOWERING LOCUS T	The Plant Cell	2014	William Wing Ho Ho	https://academic.oup.com/plcell/article/26/2/552/6097965
Time-course regulation of photoperiodic,General processes & autonomous	AT5G04240	Divergent Roles of a Pair of Homologous Jumonji/Zinc-Finger–Class Transcription Factor Proteins in the Regulation of Arabidopsis Flowering Time	The Plant Cell	2004	Bosl Noh	https://academic.oup.com/plcell/article/16/10/2601/6010515
		Modulation of brassinosteroid-regulated gene expression by jumonji domain-containing proteins ELF6 and REF6 in Arabidopsis	PNAS	2008	Xiaofei Yu	https://www.pnas.org/content/105/21/7618
		Repression of FLOWERING LOCUS T Chromatin by Functionally Redundant Histone H3 Lysine 4 Demethylases in Arabidopsis	PLOS ONE	2009	Ju-Hee Jeong	https://journals.plos.org/plosone/article?id=10.1371/journal.pone.0008033
		Epigenetic reprogramming that prevents transgenerational inheritance of the vernalized state	Nature	2014	Pedro Crevillén	https://www.nature.com/articles/nature13722
Sugar	AT5G06170	AtSUC8 and AtSUC9 encode functional sucrose transporters, but the closely related AtSUC6 and AtSUC7 genes encode aberrant proteins in different Arabidopsis ecotypes	The Plant Journal	2004	Norbert Sauer	https://onlinelibrary.wiley.com/doi/10.1111/j.1365-313X.2004.02196.x
		Arabidopsis Sucrose Transporter AtSUC9. High-Affinity Transport Activity, Intragenic Control of Expression, and Early Flowering Mutant Phenotype	Plant Physiology	2007	Alicia B. Sivitz	https://academic.oup.com/plphys/article/143/1/188/6106589
		Evolution of plant sucrose uptake transporters	Plant Sci.	2012	Anke Reinders	https://www.frontiersin.org/articles/10.3389/fpls.2012.00022/full
General processes & autonomous	AT5G06600	Deubiquitinating enzymes AtUBP12 and AtUBP13 and their tobacco homologue NtUBP12 are negative regulators of plant immunity	New Phytologist	2011	Richard Ewan	https://nph.onlinelibrary.wiley.com/doi/10.1111/j.1469-8137.2011.03672.x
		Ubiquitin-Specific Proteases UBP12 and UBP13 Act in Circadian Clock and Photoperiodic Flowering Regulation in Arabidopsis	Plant Physiology	2013	Xia Cui	https://academic.oup.com/plphys/article/162/2/897/6110775
Photoperiod	AT5G06850	FTIP1 Is an Essential Regulator Required for Florigen Transport	PLOS BIOLOGY	2012	Li Liu	https://journals.plos.org/plosbiology/article?id=10.1371/journal.pbio.1001313
Hormone,Photoperiod	AT5G07200	The gibberellin biosynthetic genes AtGA20ox1 and AtGA20ox2 act, partially redundantly, to promote growth and development throughout the Arabidopsis life cycle	The Plant Journal	2008	Ivo Rieu	https://onlinelibrary.wiley.com/doi/10.1111/j.1365-313X.2007.03356.x
General processes & autonomous	AT5G09740	Erasure of histone acetylation by Arabidopsis HDA6 mediates large-scale gene silencing in nucleolar dominance	Genes Development	2006	Keith Earley	http://genesdev.cshlp.org/content/20/10/1283
		In vitro specificities of Arabidopsis co-activator histone acetyltransferases: implications for histone hyperacetylation in gene activation	The Plant Journal	2007	Keith W. Earley	https://onlinelibrary.wiley.com/doi/10.1111/j.1365-313X.2007.03264.x
		The MYST histone acetyltransferases are essential for gametophyte development in Arabidopsis	BMC Plant Biology	2008	David Latrasse	https://bmcplantbiol.biomedcentral.com/articles/10.1186/1471-2229-8-121
		Participation of Chromatin-Remodeling Proteins in the Repair of Ultraviolet-B-Damaged DNA	Plant Physiology	2012	Mabel Campi	https://academic.oup.com/plphys/article/158/2/981/6109238
		Requirement of histone acetyltransferases HAM1 and HAM2 for epigenetic modification of FLC in regulating flowering in Arabidopsis	Journal of Plant Physiology	2013	JunXiaoab1HongZhangab1LijingXingaShujuanXuabHuanhuanLiuabKangChongaYunyuanXua	https://www.sciencedirect.com/science/article/pii/S0176161712005329?via%3Dihub
		Arabidopsis MRG domain proteins bridge two histone modifications to elevate expression of flowering genes	Nucleic Acids Research	2014	Yifeng Xu	https://academic.oup.com/nar/article/42/17/10960/2902736
Photoperiod,Vernalization	AT5G10140	Interaction of FLC and late-flowering mutations in Arabidopsis thaliana	Mol Gen Genet	1996	S L Sanda	https://pubmed.ncbi.nlm.nih.gov/8628249/
		FLOWERING LOCUS C encodes a novel MADS domain protein that acts as a repressor of flowering	Plant Cell	1999	S D Michaels	https://pubmed.ncbi.nlm.nih.gov/10330478/
		The FLF MADS box gene: a repressor of flowering in Arabidopsis regulated by vernalization and methylation	Plant Cell	1999	C C Sheldon	https://pubmed.ncbi.nlm.nih.gov/10072403/
		Loss of FLOWERING LOCUS C activity eliminates the late-flowering phenotype of FRIGIDA and autonomous mutations but not responsiveness to vernalization	Plant Cell	2001	S D Michaels	https://pubmed.ncbi.nlm.nih.gov/11283346/
		Different regulatory regions are required for the vernalization-induced repression of FLOWERING LOCUS C and for the epigenetic maintenance of repression	Plant Cell	2002	Candice C Sheldon	https://pubmed.ncbi.nlm.nih.gov/12368502/
		Attenuation of FLOWERING LOCUS C activity as a mechanism for the evolution of summer-annual flowering behavior in Arabidopsis	PNAS	2003	Scott D. Michaels	https://www.pnas.org/content/100/17/10102
		A New Arabidopsis Gene, FLK, Encodes an RNA Binding Protein with K Homology Motifs and Regulates Flowering Time via FLOWERING LOCUS C	The Plant Cell	2004	Mi-Hye Lim	https://academic.oup.com/plcell/article/16/3/731/6010341
		Prevention of early flowering by expression of FLOWERING LOCUS C requires methylation of histone H3 K36	Nature Cell Biology	2005	Zhong Zhao	https://www.nature.com/articles/ncb1329
		FLOWERING LOCUS C Mediates Natural Variation in the High-Temperature Response of the Arabidopsis Circadian Clock	The Plant Cell	2006	Kieron D. Edwards	https://academic.oup.com/plcell/article/18/3/639/6114825
		Repression of Flowering in Arabidopsis Requires Activation of FLOWERING LOCUS C Expression by the Histone Variant H2A.Z	The Plant Cell	2007	Roger B. Deal	https://academic.oup.com/plcell/article/19/1/74/6091777
		ARABIDOPSIS TRITHORAX1 Dynamically Regulates FLOWERING LOCUS C Activation via Histone 3 Lysine 4 Trimethylation	The Plant Cell	2008	Stéphane Pien	https://academic.oup.com/plcell/article/20/3/580/6092159
		Cold-induced silencing by long antisense transcripts of an Arabidopsis Polycomb target	Nature	2009	Szymon Swiezewski	https://www.nature.com/articles/nature08618
		R-Loop Stabilization Represses Antisense Transcription at the Arabidopsis FLC Locus	SCIENCE	2013	QIANWEN SUN	https://www.science.org/lookup/doi/10.1126/science.1234848
		Antagonistic Roles for H3K36me3 and H3K27me3 in the Cold-Induced Epigenetic Switch at Arabidopsis FLC	Current Biology	2014	HongchunYang1MartinHoward2CarolineDean1	https://www.sciencedirect.com/science/article/pii/S0960982214007635?via%3Dihub
		Combinatorial activities of SHORT VEGETATIVE PHASE and FLOWERING LOCUS C define distinct modes of flowering regulation in Arabidopsis	Genome Biology	2015	Julieta L Mateos	https://genomebiology.biomedcentral.com/articles/10.1186/s13059-015-0597-1
		Seasonal shift in timing of vernalization as an adaptation to extreme winter	EcologyPlant Biology	2015	Susan Duncan	https://elifesciences.org/articles/06620
		Heat can erase epigenetic marks of vernalization in Arabidopsis	Plant Signaling & Behavior	2015	Frédéric Bouché	https://www.tandfonline.com/doi/full/10.4161/15592324.2014.990799
General processes & autonomous	AT5G11530	Genetic Regulation of Shoot Development in Arabidopsis: Role of the EMF Genes	DEVELOPMENT BIOLOGY	1995	Chang-HsienYangLing-JingChenZ.ReneeSung	https://www.sciencedirect.com/science/article/pii/S001216068571158X?via%3Dihub
		EMF1, a novel protein involved in the control of shoot architecture and flowering in Arabidopsis	Plant Cell	2001	D Aubert	https://pubmed.ncbi.nlm.nih.gov/11487698/
		EMF genes interact with late-flowering genes in regulating floral initiation genes during shoot development in Arabidopsis thaliana	Plant Cell Physiol	2001	M L Chou	https://pubmed.ncbi.nlm.nih.gov/11382816/
		EMBRYONIC FLOWER1 Participates in Polycomb Group–Mediated AG Gene Silencing in Arabidopsis	The Plant Cell	2008	Myriam Calonje	https://academic.oup.com/plcell/article/20/2/277/6091213
		Temporal and Spatial Requirement of EMF1 Activity for Arabidopsis Vegetative and Reproductive Development	Molecular Plant	2009	Author links open overlay panelSánchezRosarioaKimMinjung Y.aCalonjeMyriamabMoonYong-HwanacSungZ. Renee	https://www.sciencedirect.com/science/article/pii/S1674205214607486?via%3Dihub#!
		Epigenetic Regulation of Gene Programs by EMF1 and EMF2 in Arabidopsis	Plant Physiology	2010	Sang Yeol Kim	https://academic.oup.com/plphys/article/152/2/516/6108606
		EMF1 and PRC2 Cooperate to Repress Key Regulators of Arabidopsis Development	PLOS GENETICS	2012	Sang Yeol Kim	https://journals.plos.org/plosgenetics/article?id=10.1371/journal.pgen.1002512
		Photoperiodic Control of the Floral Transition through a Distinct Polycomb Repressive Complex	Developmental Cell	2014	YizhongWang1XiaofengGu1WenyaYuan1Robert J.Schmitz3YuehuiHe12	https://www.sciencedirect.com/science/article/pii/S1534580714000707?via%3Dihub
Photoperiod	AT5G12840	CONSTANS and the CCAAT Box Binding Complex Share a Functionally Important Domain and Interact to Regulate Flowering of Arabidopsis	The Plant Cell	2006	Stephan Wenkel	https://academic.oup.com/plcell/article/18/11/2971/6115456
		NFYA1 Is Involved in Regulation of Postgermination Growth Arrest Under Salt Stress in Arabidopsis	PLOS ONE	2013	Yan-Jie Li	https://journals.plos.org/plosone/article?id=10.1371/journal.pone.0061289
Vernalization General processes & autonomous	AT5G13480	A genetic and physiological analysis of late flowering mutants in Arabidopsis thaliana	Mol Gen Genet	1991	M Koornneef	https://pubmed.ncbi.nlm.nih.gov/1896021/
		FY is an RNA 3' end-processing factor that interacts with FCA to control the Arabidopsis floral transition	Cell	2003	Gordon G Simpson	https://pubmed.ncbi.nlm.nih.gov/12809608/
		An allelic series reveals essential roles for FY in plant development in addition to flowering-time control	Development	2005	Ian R. Henderson	https://journals.biologists.com/dev/article/132/16/3597/42988/An-allelic-series-reveals-essential-roles-for-FY
		Additional targets of the Arabidopsis autonomous members, FCA and FY	Journal of Experimental Botany	2006	S Marquardt	https://academic.oup.com/jxb/article/57/13/3379/475639
		Altered interactions within FY/AtCPSF complexes required for Arabidopsis FCA-mediated chromatin silencing	PNAS	2009	David Manzano	https://www.pnas.org/content/106/21/8772
		Hypomorphic Alleles Reveal FCA-Independent Roles for FY in the Regulation of FLOWERING LOCUS C	Plant Physiology	2011	Wei Feng	https://academic.oup.com/plphys/article/155/3/1425/6111572
		The Arabidopsis mutant, fy-1, has an ABA-insensitive germination phenotype	Journal of Experimental Botany	2012	Shiling Jiang	https://academic.oup.com/jxb/article/63/7/2693/515380
Time-course regulation of photoperiodic	AT5G13790	Diverse roles for MADS box genes in Arabidopsis development	The Plant Cell	1995	S D Rounsley	https://academic.oup.com/plcell/article/7/8/1259/5984983
		AGL15, a MADS domain protein expressed in developing embryos	The Plant Cell	1995	G R Heck	https://academic.oup.com/plcell/article/7/8/1271/5984970
		The embryo MADS domain factor AGL15 acts postembryonically. Inhibition of perianth senescence and abscission via constitutive expression	Plant Cell	2000	D E Fernandez	https://pubmed.ncbi.nlm.nih.gov/10662856/
		The Embryo MADS Domain Protein AGAMOUS-Like 15 Directly Regulates Expression of a Gene Encoding an Enzyme Involved in Gibberellin Metabolism	The Plant Cell	2004	Huai Wang	https://academic.oup.com/plcell/article/16/5/1206/6010177
		Control of expression and autoregulation of AGL15, a member of the MADS-box family	The Plant Journal	2005	Cong Zhu	https://onlinelibrary.wiley.com/doi/10.1111/j.1365-313X.2004.02320.x
		The MADS domain factors AGL15 and AGL18 act redundantly as repressors of the floral transition in Arabidopsis	The Plant Journal	2007	Benjamin J	https://onlinelibrary.wiley.com/doi/10.1111/j.1365-313X.2007.03105.x
		A transcriptional repression motif in the MADS factor AGL15 is involved in recruitment of histone deacetylase complex components	The Plant Journal	2008	Kristine Hill	https://onlinelibrary.wiley.com/doi/10.1111/j.1365-313X.2007.03336.x
		Global Identification of Targets of the Arabidopsis MADS Domain Protein AGAMOUS-Like15	The Plant Cell	2009	Yumei Zheng	https://academic.oup.com/plcell/article/21/9/2563/6096179
		The MADS-Domain Factors AGAMOUS-LIKE15 and AGAMOUS-LIKE18, along with SHORT VEGETATIVE PHASE and AGAMOUS-LIKE24, Are Necessary to Block Floral Gene Expression during the Vegetative Phase	Plant Physiology	2014	Donna E. Fernandez	https://academic.oup.com/plphys/article/165/4/1591/6113182
		Expression of the Floral Repressor miRNA156 is Positively Regulated by the AGAMOUS-like Proteins AGL15 and AGL18	Mol. Cells	2015	Phanu Serivichyaswat	http://www.molcells.org/journal/view.html?doi=10.14348/molcells.2015.2311
General processes & autonomous	AT5G14170	Participation of Chromatin-Remodeling Proteins in the Repair of Ultraviolet-B-Damaged DNA	Plant Physiology	2012	Mabel Campi	https://academic.oup.com/plphys/article/158/2/981/6109238
		The BAF60 Subunit of the SWI/SNF Chromatin-Remodeling Complex Directly Controls the Formation of a Gene Loop at FLOWERING LOCUS C in Arabidopsis	The Plant Cell	2014	Teddy Jégu	https://academic.oup.com/plcell/article/26/2/538/6097968
Circadian clock overview Photoperiod	AT5G15840	A genetic and physiological analysis of late flowering mutants in Arabidopsis thaliana	Mol Gen Genet	1991	M Koornneef	https://pubmed.ncbi.nlm.nih.gov/1896021/
		Chromosome walking with YAC clones in Arabidopsis: isolation of 1700 kb of contiguous DNA on chromosome 5, including a 300 kb region containing the flowering-time gene CO	Mol Gen Genet	1993	J Putterill	https://pubmed.ncbi.nlm.nih.gov/8099710/
		Developmental and age-related processes that influence the longevity and senescence of photosynthetic tissues in arabidopsis	The Plant Cell	1993	L L Hensel	https://academic.oup.com/plcell/article/5/5/553/5984515
		The CONSTANS gene of Arabidopsis promotes flowering and encodes a protein showing similarities to zinc finger transcription factors	Cell	1995	J Putterill	https://pubmed.ncbi.nlm.nih.gov/7697715/
		Activation of floral meristem identity genes in Arabidopsis	Nature	1996	Rüdiger Simon	https://www.nature.com/articles/384059a0
		Distinct roles of CONSTANS target genes in reproductive development of Arabidopsis	Science	2000	A Samach	https://pubmed.ncbi.nlm.nih.gov/10834834/
		Mutagenesis of plants overexpressing CONSTANS demonstrates novel interactions among Arabidopsis flowering-time genes	Plant Cell	2000	H Onouchi	https://pubmed.ncbi.nlm.nih.gov/10852935/
		CONSTANS mediates between the circadian clock and the control of flowering in Arabidopsis	Nature	2001	Paula Suárez-López	https://www.nature.com/articles/35074138
		Photoreceptor Regulation of CONSTANS Protein in Photoperiodic Flowering	Science	2004	FEDERICO VALVERDE	https://www.science.org/lookup/doi/10.1126/science.1091761
		CONSTANS acts in the phloem to regulate a systemic signal that induces photoperiodic flowering of Arabidopsis	Development	2004	Hailong An	https://journals.biologists.com/dev/article/131/15/3615/42501/CONSTANS-acts-in-the-phloem-to-regulate-a-systemic
		CONSTANS Activates SUPPRESSOR OF OVEREXPRESSION OF CONSTANS 1 through FLOWERING LOCUS T to Promote Flowering in Arabidopsis	Plant Physiology	2005	Seung Kwan Yoo	https://academic.oup.com/plphys/article/139/2/770/6113468
		CONSTANS and the CCAAT Box Binding Complex Share a Functionally Important Domain and Interact to Regulate Flowering of Arabidopsis	The Plant Cell	2006	Stephan Wenkel	https://academic.oup.com/plcell/article/18/11/2971/6115456
Vernalization	AT5G16320	FRIGIDA-related genes are required for the winter-annual habit in Arabidopsis	PNAS	2004	Scott D. Michaels	https://www.pnas.org/content/101/9/3281
		FRIGIDA-ESSENTIAL 1 interacts genetically with FRIGIDAand FRIGIDA-LIKE 1 to promote the winter-annual habit of Arabidopsis thaliana	Development	2005	Robert J. Schmitz	https://journals.biologists.com/dev/article/132/24/5471/43258/FRIGIDA-ESSENTIAL-1-interacts-genetically-with
		FRIGIDA LIKE 2 Is a Functional Allele in Landsberg erecta and Compensates for a Nonsense Allele of FRIGIDA LIKE 1	Plant Physiology	2006	Michael R. Schläppi	https://academic.oup.com/plphys/article/142/4/1728/6106490
		FLOWERING LOCUS C EXPRESSOR Family Proteins Regulate FLOWERING LOCUS C Expression in Both Winter-Annual and Rapid-Cycling Arabidopsis	Plant Physiology	2013	Lei Ding	https://academic.oup.com/plphys/article/163/1/243/6110922
Hormone,Aging,Photoperiod	AT5G17490	The GA-signaling repressor RGL3 represses testa rupture in response to changes in GA and ABA levels	Plant Signal Behav	2009	Urszula Piskurewicz	https://pubmed.ncbi.nlm.nih.gov/19704711/
		The Arabidopsis DELLA RGA-LIKE3 Is a Direct Target of MYC2 and Modulates Jasmonate Signaling Responses	The Plant Cell	2012	Michael Wild	https://academic.oup.com/plcell/article/24/8/3307/6098022
		DELLA Proteins and Their Interacting RING Finger Proteins Repress Gibberellin Responses by Binding to the Promoters of a Subset of Gibberellin-Responsive Genes in Arabidopsis	The Plant Cell	2013	Jeongmoo Park	https://academic.oup.com/plcell/article/25/3/927/6097596
Time-course regulation of photoperiodic,General processes & autonomous	AT5G17690	The TERMINAL FLOWER2 (TFL2) gene controls the reproductive transition and meristem identity in Arabidopsis thaliana	Genetics	1998	A S Larsson	https://pubmed.ncbi.nlm.nih.gov/9611176/
		TERMINAL FLOWER2, an Arabidopsis Homolog of HETEROCHROMATIN PROTEIN1, Counteracts the Activation of FLOWERING LOCUS T by CONSTANS in the Vascular Tissues of Leaves to Regulate Flowering Time	The Plant Cell	2003	Shinobu Takada	https://academic.oup.com/plcell/article/15/12/2856/6009974
		Arabidopsis TERMINAL FLOWER 2 gene encodes a heterochromatin protein 1 homolog and represses both FLOWERING LOCUS T to regulate flowering time and several floral homeotic genes	Plant Cell Physiol	2003	Toshihisa Kotake	https://pubmed.ncbi.nlm.nih.gov/12826620/
		The Arabidopsis LHP1 protein is a component of euchromatin	Planta	2005	Marc Libault	https://link.springer.com/article/10.1007%2Fs00425-005-0129-4
		LHP1, the Arabidopsis homologue of HETEROCHROMATIN PROTEIN1, is required for epigenetic silencing of FLC	PNAS	2006	Joshua S. Mylne	https://www.pnas.org/content/103/13/5012
		Arabidopsis TFL2/LHP1 Specifically Associates with Genes Marked by Trimethylation of Histone H3 Lysine 27	PLOS GENETICS	2007	Franziska Turck	https://journals.plos.org/plosgenetics/article?id=10.1371/journal.pgen.0030086
		The Arabidopsis LHP1 protein colocalizes with histone H3 Lys27 trimethylation	Nature Structural & Molecular Biology	2007	Xiaoyu Zhang	https://www.nature.com/articles/nsmb1283
		Control of Flowering and Cell Fate by LIF2, an RNA Binding Partner of the Polycomb Complex Component LHP1	PLOS ONE	2011	David Latrasse	https://journals.plos.org/plosone/article?id=10.1371/journal.pone.0016592
		TFL2/LHP1 is involved in auxin biosynthesis through positive regulation of YUCCA genes	The Plant Journal	2011	Kristina Rizzardi	https://onlinelibrary.wiley.com/doi/10.1111/j.1365-313X.2010.04470.x
Photoperiod	AT5G18240	The Arabidopsis Myb genes MYR1 and MYR2 are redundant negative regulators of flowering time under decreased light intensity	The Plant Journal	2011	Chengsong Zhao	https://onlinelibrary.wiley.com/doi/10.1111/j.1365-313X.2011.04508.x
		Alternative splicing of Myb-related genes MYR1 and MYR2 may modulate activities through changes in dimerization, localization, or protein folding	Plant Signaling & Behavior	2013	Chengsong Zhao	https://www.tandfonline.com/doi/full/10.4161/psb.27325
General processes & autonomous	AT5G20320	Partially Redundant Functions of Arabidopsis DICER-like Enzymes and a Role for DCL4 in Producing trans-Acting siRNAs	Current Biology	2005	VirginieGasciolli14	https://www.sciencedirect.com/science/article/pii/S0960982205007657?via%3Dihub
		DICER-LIKE 4 functions in trans-acting small interfering RNA biogenesis and vegetative phase change in Arabidopsis thaliana	PNAS	2005	Zhixin Xie	https://www.pnas.org/content/102/36/12984
		DICER-LIKE 4 is required for RNA interference and produces the 21-nucleotide small interfering RNA component of the plant cell-to-cell silencing signal	Nature Genetics	2005	Patrice Dunoyer	https://www.nature.com/articles/ng1675
		Hierarchical Action and Inhibition of Plant Dicer-Like Proteins in Antiviral Defense	Science	2006	ANGÉLIQUE DELERIS	https://www.science.org/lookup/doi/10.1126/science.1128214
		Cotranscriptional Role for Arabidopsis DICER-LIKE 4 in Transcription Termination	Science	2012	FUQUAN LIU	https://www.science.org/lookup/doi/10.1126/science.1214402
		Recovery of dicer-like 1-late flowering phenotype by miR172 expressed by the noncanonical DCL4-dependent biogenesis	RNA	2014	Masayuki Tsuzuki	https://rnajournal.cshlp.org/content/20/8/1320
		Distinct substrate specificities of Arabidopsis DCL3 and DCL4	Nucleic Acids Research	2014	Hideaki Nagano	https://academic.oup.com/nar/article/42/3/1845/1056844
General processes & autonomous	AT5G23150	HUA1 and HUA2 are two members of the floral homeotic AGAMOUS	Mol Cell	1999	X Chen	https://pubmed.ncbi.nlm.nih.gov/10198637/
		HUA ENHANCER2, a putative DExH-box RNA helicase, maintains homeotic B and C gene expression in Arabidopsis	Development	2002	Tamara L Western	https://pubmed.ncbi.nlm.nih.gov/11923195/
		Two RNA binding proteins, HEN4 and HUA1, act in the processing of AGAMOUS pre-mRNA in Arabidopsis thaliana	Dev Cell	2003	Yulan Cheng	https://pubmed.ncbi.nlm.nih.gov/12530963/
		HUA2 is required for the expression of floral repressors in Arabidopsis thaliana	The Plant Journal	2005	Mark R. Doyle	https://onlinelibrary.wiley.com/doi/10.1111/j.1365-313X.2004.02300.x
		HUA2 Caused Natural Variation in Shoot Morphology of A. thaliana	Current Biology	2007	QingWang	https://www.sciencedirect.com/science/article/pii/S0960982207017745?via%3Dihub
		Natural variation for anthocyanin accumulation under high-light and low-temperature stress is attributable to the ENHANCER OF AG-4 2 (HUA2) locus in combination with PRODUCTION OF ANTHOCYANIN PIGMENT1 (PAP1) and PAP2	New Phytologist	2015	Nadine Ilk	https://nph.onlinelibrary.wiley.com/doi/10.1111/nph.13177
Photoperiod	AT5G23730	Negative feedback regulation of UV-B–induced photomorphogenesis and stress acclimation in Arabidopsis	PNAS	2010	Henriette Gruber	https://www.pnas.org/content/107/46/20132
		EFO1 and EFO2, encoding putative WD-domain proteins, have overlapping and distinct roles in the regulation of vegetative development and flowering of Arabidopsis	Journal of Experimental Botany	2011	Wuyi Wang	https://academic.oup.com/jxb/article/62/3/1077/478436
		Reversion of the Arabidopsis UV-B photoreceptor UVR8 to the homodimeric ground state	PNAS	2013	Marc Heijde and Roman Ulm	https://www.pnas.org/content/110/3/1113
		Constitutively active UVR8 photoreceptor variant in Arabidopsis	PNAS	2013	Marc Heijde	https://www.pnas.org/content/110/50/20326
		Coordinated photomorphogenic UV-B signaling network captured by mathematical modeling	PNAS	2014	Xinhao Ouyang	https://www.pnas.org/content/111/31/11539
		Two Distinct Domains of the UVR8 Photoreceptor Interact with COP1 to Initiate UV-B Signaling in Arabidopsis	The Plant Cell	2015	Ruohe Yin	https://academic.oup.com/plcell/article/27/1/202/6097876
Circadian clock overview	AT5G24470	Aberrant expression of the Arabidopsis circadian-regulated APRR5 gene belonging to the APRR1/TOC1 quintet results in early flowering and hypersensitiveness to light in early photomorphogenesis	Plant Cell Physiol	2002	Eriko Sato	https://pubmed.ncbi.nlm.nih.gov/12461138/
		Comparative genetic studies on the APRR5 and APRR7 genes belonging to the APRR1/TOC1 quintet implicated in circadian rhythm, control of flowering time, and early photomorphogenesis	Plant Cell Physiol	2003	Yoko Yamamoto	https://pubmed.ncbi.nlm.nih.gov/14634148/
		The Arabidopsis Pseudo-response Regulators, PRR5 and PRR7, Coordinately Play Essential Roles for Circadian Clock Function	Plant and Cell Physiology	2005	Norihito Nakamichi	https://academic.oup.com/pcp/article/46/4/609/1872970
		PSEUDO-RESPONSE REGULATORS, PRR9, PRR7 and PRR5, Together Play Essential Roles Close to the Circadian Clock of Arabidopsis thaliana	Plant and Cell Physiology	2005	Norihito Nakamichi	https://academic.oup.com/pcp/article/46/5/686/1841644
		Arabidopsis Clock-Associated Pseudo-Response Regulators PRR9, PRR7 and PRR5 Coordinately and Positively Regulate Flowering Time Through the Canonical CONSTANS-Dependent Photoperiodic	Plant and Cell Physiology	2007	Norihito Nakamichi	https://academic.oup.com/pcp/article/48/6/822/2756916
		Insight into Missing Genetic Links Between Two Evening-Expressed Pseudo-Response Regulator Genes TOC1 and PRR5 in the Circadian Clock-Controlled Circuitry in Arabidopsis thaliana	Plant and Cell Physiology	2008	Shogo Ito	https://academic.oup.com/pcp/article/49/2/201/1923319
		PSEUDO-RESPONSE REGULATORS 9, 7, and 5 Are Transcriptional Repressors in the Arabidopsis Circadian Clock	The Plant Cell	2010	Norihito Nakamichi	https://academic.oup.com/plcell/article/22/3/594/6096705
		PRR5 regulates phosphorylation, nuclear import and subnuclear localization of TOC1 in the Arabidopsis circadian clock	EMBO J	2010	Lei Wang	https://www.embopress.org/doi/full/10.1038/emboj.2010.76
		Transcriptional repressor PRR5 directly regulates clock-outputs	PNAS	2012	Norihito Nakamichi	https://www.pnas.org/content/109/42/17123
Hormone	AT5G24860	FPF1 promotes flowering in Arabidopsis	The Plant Cell	1997	T Kania	https://academic.oup.com/plcell/article/9/8/1327/5986471
		FPF1 modulates the competence to flowering in Arabidopsis	Plant J	1999	S Melzer	https://pubmed.ncbi.nlm.nih.gov/10406123/
		An α‐crystallin gene, ACD31.2 from Arabidopsis is negatively regulated by FPF1 overexpression, floral induction, gibberellins, and long days	Journal of Experimental Botany	2004	John W. Chandler	https://academic.oup.com/jxb/article/55/401/1433/478955
		FPF1 transgene leads to altered flowering time and root development in rice	Plant Cell Reports	2005	Ming-Li Xu	https://link.springer.com/article/10.1007%2Fs00299-004-0906-8
Hormone,Aging,Photoperiod	AT5G27320	Identification and characterization of Arabidopsis gibberellin receptors	The Plant Journal	2006	Masatoshi Nakajima	https://onlinelibrary.wiley.com/doi/10.1111/j.1365-313X.2006.02748.x
		Genetic Characterization and Functional Analysis of the GID1 Gibberellin Receptors in Arabidopsis	The Plant Cell	2006	Jayne Griffiths	https://academic.oup.com/plcell/article/18/12/3399/6115444
		The DELLA Domain of GA INSENSITIVE Mediates the Interaction with the GA INSENSITIVE DWARF1A Gibberellin Receptor of Arabidopsis	The Plant Cell	2007	Björn C. Willige	https://academic.oup.com/plcell/article/19/4/1209/6091835
		Proteolysis-Independent Downregulation of DELLA Repression in Arabidopsis by the Gibberellin Receptor GIBBERELLIN INSENSITIVE DWARF1	The Plant Cell	2008	Tohru Ariizumi	https://academic.oup.com/plcell/article/20/9/2447/6092511
		Global Identification of DELLA Target Genes during Arabidopsis Flower Development	Plant Physiology	2008	Xingliang Hou	https://academic.oup.com/plphys/article/147/3/1126/6107431
		Spatial control of flowering by DELLA proteins in Arabidopsis thaliana	Development	2012	Vinicius C. Galvão	https://journals.biologists.com/dev/article/139/21/4072/45372/Spatial-control-of-flowering-by-DELLA-proteins-in
		Molecular characterization of three GIBBERELLIN-INSENSITIVE DWARF1 homologous genes in hexaploid wheat	Journal of Plant Physiology	2013	AixiaLi	https://www.sciencedirect.com/science/article/pii/S0176161712005366?via%3Dihub
Photoperiod	AT5G35840	Novel phytochrome sequences in Arabidopsis thaliana: structure, evolution, and differential expression of a plant regulatory photoreceptor family	Genes Dev	1989	R A Sharrock	https://pubmed.ncbi.nlm.nih.gov/2606345/
		The PHYC gene of Arabidopsis. Absence of the third intron found in PHYA and PHYB	Plant Physiol	1994	J S Cowl	https://pubmed.ncbi.nlm.nih.gov/7991704/
		Overexpressed phytochrome C has similar photosensory specificity to phytochrome B but a distinctive capacity to enhance primary leaf expansion	Plant J	1997	M Qin	https://pubmed.ncbi.nlm.nih.gov/9418054/
		Independent regulation of flowering by phytochrome B and gibberellins in Arabidopsis	Plant Physiol	1999	M A Blázquez	https://pubmed.ncbi.nlm.nih.gov/10444085/
		Mutant analyses define multiple roles for phytochrome C in Arabidopsis photomorphogenesis	Plant Cell	2003	Keara A Franklin	https://pubmed.ncbi.nlm.nih.gov/12953105/
		Isolation and characterization of phyC mutants in Arabidopsis reveals complex crosstalk between phytochrome signalings	Plant Cell	2003	Elena Monte	https://pubmed.ncbi.nlm.nih.gov/12953104/
		The PHYTOCHROME C photoreceptor gene mediates natural variation in flowering and growth responses of Arabidopsis thaliana	Nature Genetics	2006	Sureshkumar Balasubramanian	https://www.nature.com/articles/ng1818
General processes & autonomous	AT5G35910	Degradation of a Polyadenylated rRNA Maturation By-Product Involves One of the Three RRP6-Like Proteins in Arabidopsis thaliana	Molecular and Cellular Biology	2008	Heike Lange	https://journals.asm.org/doi/10.1128/MCB.02064-07
		Arabidopsis RRP6L1 and RRP6L2 Function in FLOWERING LOCUS C Silencing via Regulation of Antisense RNA Synthesis	PLOS GENETICS	2014	Jun-Hye Shin	https://journals.plos.org/plosgenetics/article?id=10.1371/journal.pgen.1004612
General processes & autonomous	AT5G37055	Arabidopsis homologs of components of the SWR1 complex regulate flowering and plant development	Development	2007	Kyuha Choi	https://journals.biologists.com/dev/article/134/10/1931/52770/Arabidopsis-homologs-of-components-of-the-SWR1
		SEF, a New Protein Required for Flowering Repression in Arabidopsis, Interacts with PIE1 and ARP6	Plant Physiology	2007	Rosana March-Díaz	https://academic.oup.com/plphys/article/143/2/893/6106756
		Mutations in the Arabidopsis SWC6 gene, encoding a component of the SWR1 chromatin remodelling complex, accelerate flowering time and alter leaf and flower development	Journal of Experimental Botany	2008	Ana Lázaro	https://academic.oup.com/jxb/article/59/3/653/575826
		Imaging of Endogenous Messenger RNA Splice Variants in Living Cells Reveals Nuclear Retention of Transcripts Inaccessible to Nonsense-Mediated Decay in Arabidopsis	The Plant Cell	2014	Janett Göhring	https://academic.oup.com/plcell/article/26/2/754/6097977
Circadian Clock	AT5G37260	Constitutive expression of CIR1 (RVE2) affects several circadian-regulated processes and seed germination in Arabidopsis	The Plant Journal	2007	Xiangbo Zhang	https://onlinelibrary.wiley.com/doi/10.1111/j.1365-313X.2007.03156.x
		REVEILLE1, a Myb-like transcription factor, integrates the circadian clock and auxins	PNAS	2009	Reetika Rawat	https://www.pnas.org/content/106/39/16883
		Unproductive alternative splicing and nonsense mRNAs: A widespread phenomenon among plant circadian clock genes	Biology Direct	2012	Sergei A Filichkin	https://biologydirect.biomedcentral.com/articles/10.1186/1745-6150-7-20
		A DEAD Box RNA Helicase Is Critical for Pre-mRNA Splicing, Cold-Responsive Gene Regulation, and Cold Tolerance in Arabidopsis	The Plant Cell	2013	Qingmei Guan	https://academic.oup.com/plcell/article/25/1/342/6097820
General processes & autonomous	AT5G39550	Three SRA-Domain Methylcytosine-Binding Proteins Cooperate to Maintain Global CpG Methylation and Epigenetic Silencing in Arabidopsis	PLOS GENETICS	2008	Hye Ryun Woo	https://journals.plos.org/plosgenetics/article?id=10.1371/journal.pgen.1000156
		ORTH/VIM proteins that regulate DNA methylation are functional ubiquitin E3 ligases	The Plant Journal	2008	Edward Kraft	https://onlinelibrary.wiley.com/doi/10.1111/j.1365-313X.2008.03631.x
		Arabidopsis VIM Proteins Regulate Epigenetic Silencing by Modulating DNA Methylation and Histone Modification in Cooperation with MET1	Molecular Plant	2014	JeongsikKim	https://www.sciencedirect.com/science/article/pii/S1674205214609497?via%3Dihub
		VIM proteins regulate transcription exclusively through the MET1 cytosine methylation	Epigenetics	2014	Molly S Shook	https://www.tandfonline.com/doi/full/10.4161/epi.28906
Photoperiod	AT5G39660	FKF1 F-Box Protein Mediates Cyclic Degradation of a Repressor of CONSTANS in Arabidopsis	Science	2005	TAKATO IMAIZUMI	https://www.science.org/lookup/doi/10.1126/science.1110586
		Arabidopsis DOF Transcription Factors Act Redundantly to Reduce CONSTANS Expression and Are Essential for a Photoperiodic Flowering Response	Developmental Cell	2009	FabioFornara	https://www.sciencedirect.com/science/article/pii/S1534580709002561?via%3Dihub
		The GI–CDF module of Arabidopsis affects freezing tolerance and growth as well as flowering	The Plant Journal	2015	Fabio Fornara	https://onlinelibrary.wiley.com/doi/10.1111/tpj.12759
Vernalization General processes & autonomous	AT5G40490	Integrative genome-wide analysis reveals HLP1, a novel RNA-binding protein, regulates plant flowering by targeting alternative polyadenylation	Cell Research	2015	Yong Zhang	https://www.nature.com/articles/cr201577
Time-course regulation of photoperiodic，General processes & autonomous	AT5G42400	ARABIDOPSIS TRITHORAX-RELATED7 Is Required for Methylation of Lysine 4 of Histone H3 and for Transcriptional Activation of FLOWERING LOCUS C	The Plant Cell	2009	Yosuke Tamada	https://academic.oup.com/plcell/article/21/10/3257/6096271
		SET DOMAIN GROUP25 Encodes a Histone Methyltransferase and Is Involved in FLOWERING LOCUS C Activation and Repression of Flowering	Plant Physiology	2009	Alexandre Berr	https://academic.oup.com/plphys/article/151/3/1476/6108381
Sugar	AT5G44160	Whole-Genome Analysis of the SHORT-ROOT Developmental in Arabidopsis	PLOS BIOLOGY	2006	Mitchell P Levesque	https://journals.plos.org/plosbiology/article?id=10.1371/journal.pbio.0040143
		Modulation of sugar metabolism by an INDETERMINATE DOMAIN transcription factor contributes to photoperiodic flowering in Arabidopsis	The Plant Journal	2011	Pil Joon Seo	https://onlinelibrary.wiley.com/doi/10.1111/j.1365-313X.2010.04432.x
		Arabidopsis BIRD Zinc Finger Proteins Jointly Stabilize Tissue Boundaries by Confining the Cell Fate Regulator SHORT-ROOT and Contributing to Fate Specification	The Plant Cell	2015	Yuchen Long	https://academic.oup.com/plcell/article/27/4/1185/6101477
General processes & autonomous	AT5G44190	GLK gene pairs regulate chloroplast development in diverse plant species	Plant J	2002	David W Fitter	https://pubmed.ncbi.nlm.nih.gov/12220263/
		GLK transcription factors regulate chloroplast development in a cell-autonomous manner	The Plant Journal	2008	Mark T. Waters	https://onlinelibrary.wiley.com/doi/10.1111/j.1365-313X.2008.03616.x
		GLK Transcription Factors Coordinate Expression of the Photosynthetic Apparatus in Arabidopsis	The Plant Cell	2009	Mark T. Waters	https://academic.oup.com/plcell/article/21/4/1109/6095284
		Arabidopsis GOLDEN2-LIKE (GLK) transcription factors activate jasmonic acid (JA)-dependent disease susceptibility to the biotrophic pathogen Hyaloperonospora arabidopsidis, as well as JA-independent plant immunity against the necrotrophic pathogen Botrytis cinerea	Molecular Plant Pathology	2013	Jhadeswar Murmu	https://bsppjournals.onlinelibrary.wiley.com/doi/10.1111/mpp.12077
General processes & autonomous	AT5G44200	An mRNA cap binding protein, ABH1, modulates early abscisic acid signal transduction in Arabidopsis	Cell	2001	V Hugouvieux	https://pubmed.ncbi.nlm.nih.gov/11525733/
		Cloning and characterization of two subunits of Arabidopsis thaliana nuclear cap-binding complex	Gene	2002	Maciej Kmieciak	https://pubmed.ncbi.nlm.nih.gov/11867224/
		A mutation in the Cap Binding Protein 20 gene confers drought	Plant Molecular Biology	2004	István Papp	https://link.springer.com/article/10.1007%2Fs11103-004-1680-2
		Two Cap-Binding Proteins CBP20 and CBP80 are Involved in Processing Primary MicroRNAs	Plant and Cell Physiology	2008	Sanghee Kim	https://academic.oup.com/pcp/article/49/11/1634/1877790
		FRIGIDA Delays Flowering in Arabidopsis via a Cotranscriptional Mechanism Involving Direct Interaction with the Nuclear Cap-Binding Complex	Plant Physiology	2009	Nuno Geraldo	https://academic.oup.com/plphys/article/150/3/1611/6108064
		New phenotypes of the drought-tolerant cbp20 Arabidopsis thaliana mutant have changed epidermal morphology	Plant Biology	2011	K. Jäger	https://onlinelibrary.wiley.com/doi/10.1111/j.1438-8677.2010.00343.x
		Quantitative Proteomics Analysis Reveals That the Nuclear Cap-Binding Complex Proteins Arabidopsis CBP20 and CBP80 Modulate the Salt Stress Response	Journal of proteome research	2014	Xiangxiang Kong	https://pubs.acs.org/doi/10.1021/pr4012624
		The SERRATE protein is involved in alternative splicing in Arabidopsis thaliana	Nucleic Acids Research	2014	Katarzyna Dorota Raczynska	https://academic.oup.com/nar/article/42/2/1224/1022161
General processes & autonomous	AT5G45600	GAS41, a Highly Conserved Protein in Eukaryotic Nuclei, Binds to NuMA	Journal of Plant Chemistry	2000	Author links open overlay panelJensHarborth	https://www.sciencedirect.com/science/article/pii/S0021925820892783?via%3Dihub
		TBP-associated factors in Arabidopsis	Gene	2004	ClaraLago	https://www.sciencedirect.com/science/article/abs/pii/S0378111904005153?via%3Dihub
		The FRIGIDA Complex Activates Transcription of FLC, a Strong Flowering Repressor in Arabidopsis, by Recruiting Chromatin Modification Factors	The Plant Cell	2011	Kyuha Choi	https://academic.oup.com/plcell/article/23/1/289/6094943
		The Arabidopsis ortholog of the YEATS domain containing protein YAF9a regulates flowering by controlling H4 acetylation levels at the FLC locus	plant Science	2012	VasilikiZacharaki	https://www.sciencedirect.com/science/article/abs/pii/S0168945212001537?via%3Dihub
		AtEAF1 is a potential platform protein for Arabidopsis NuA4 acetyltransferase complex	BMC Plant Biology	2015	Tomasz Bieluszewski	https://bmcplantbiol.biomedcentral.com/articles/10.1186/s12870-015-0461-1
Time-course regulation of photoperiodic General processes & autonomous	AT5G46210	CUL4 associates with DDB1 and DET1 and its downregulation affects diverse aspects of development in Arabidopsis thaliana	The Plant Journal	2006	Anne Bernhardt	https://onlinelibrary.wiley.com/doi/10.1111/j.1365-313X.2006.02810.x
		Arabidopsis CULLIN4-Damaged DNA Binding Protein 1 Interacts with CONSTITUTIVELY PHOTOMORPHOGENIC1-SUPPRESSOR OF PHYA Complexes to Regulate Photomorphogenesis and Flowering Time	The Plant Cell	2010	Haodong Chen	https://academic.oup.com/plcell/article/22/1/108/6094855
		MSI4/FVE interacts with CUL4–DDB1 and a PRC2-like complex to control epigenetic regulation of flowering time in Arabidopsis	PNAS	2011	Maghsoud Pazhouhandeh	https://www.pnas.org/content/108/8/3430
Hormone Photoperiod	AT5G47640	A Putative CCAAT-Binding Transcription Factor Is a Regulator of Flowering Timing in Arabidopsis	Plant Physiology	2007	Xiaoning Cai	https://academic.oup.com/plphys/article/145/1/98/6107094
		A Distal CCAAT/NUCLEAR FACTOR Y Complex Promotes Chromatin Looping at the FLOWERING LOCUS T Promoter and Regulates the Timing of Flowering in Arabidopsis	The Plant Cell	2014	Shuanghe Cao	https://academic.oup.com/plcell/article/26/3/1009/6099812
Sugar	AT5G48300	Isolation and Characterization of a Starchless Mutant of Arabidopsis thaliana (L.) Heynh Lacking ADPglucose Pyrophosphorylase Activity	Plant Physiol	1988	T P Lin	https://pubmed.ncbi.nlm.nih.gov/16666044/
		Monogenic Recessive Mutations Causing Both Late Floral Initiation and Excess Starch Accumulation in Arabidopsis	The Plant Cell	1995	K. Eimert	https://academic.oup.com/plcell/article/7/10/1703/5984952
		Characterization of ADG1, an Arabidopsis locus encoding for ADPG pyrophosphorylase small subunit, demonstrates that the presence of the small subunit is required for large subunit stability	Plant J	1998	S M Wang	https://pubmed.ncbi.nlm.nih.gov/9680965/
		Two Arabidopsis ADP-Glucose Pyrophosphorylase Large Subunits (APL1 and APL2) Are Catalytic	Plant Physiology	2008	Tiziana Ventriglia	https://academic.oup.com/plphys/article/148/1/65/6107704
		Mutagenesis of cysteine 81 prevents dimerization of the APS1 subunit of ADP-glucose pyrophosphorylase and alters diurnal starch turnover in Arabidopsis thaliana leaves	The Plant Journal	2012	Nadja Hädrich	https://onlinelibrary.wiley.com/doi/10.1111/j.1365-313X.2011.04860.x
Photoperiodism	AT5G48560	Multiple bHLH Proteins form Heterodimers to Mediate CRY2-Dependent Regulation of Flowering-Time in Arabidopsis	PLOS GENETICS	2013	Yawen Liu	https://journals.plos.org/plosgenetics/article?id=10.1371/journal.pgen.1003861
Photoperiod	AT5G48890	KNUCKLES (KNU) encodes a C2H2 zinc-finger protein that regulates development of basal pattern elements of the Arabidopsis gynoecium	Development	2004	Thomas Payne	https://journals.biologists.com/dev/article/131/15/3737/42521/KNUCKLES-KNU-encodes-a-C2H2-zinc-finger-protein
		LATE, a C2H2 zinc-finger protein that acts as floral repressor	The Plant Journal	2011	Magdalena Weingartner	https://onlinelibrary.wiley.com/doi/10.1111/j.1365-313X.2011.04717.x
General processes & autonomous	AT5G49020	Redundant Requirement for a Pair of PROTEIN ARGININE METHYLTRANSFERASE4 Homologs for the Proper Regulation of Arabidopsis Flowering Time	Plant Physiology	2008	Lifang Niu	https://academic.oup.com/plphys/article/148/1/490/6107610
		Genome wide comparative analysis of the effects of PRMT5 and PRMT4/CARM1 arginine methyltransferases on the Arabidopsis thaliana transcriptome	BMC Genomics	2015	Carlos E Hernando	https://bmcgenomics.biomedcentral.com/articles/10.1186/s12864-015-1399-2
General processes & autonomous	AT5G51230	Genetic Regulation of Shoot Development in Arabidopsis: Role of the EMF Genes	DEVELOPMENT BIOLOGY	1995	Chang-HsienYang	https://www.sciencedirect.com/science/article/pii/S001216068571158X?via%3Dihub
		EMF genes interact with late-flowering genes to regulate Arabidopsis shoot development	Plant Cell Physiol	1998	M D Haung	https://pubmed.ncbi.nlm.nih.gov/9615462/
		EMBRYONIC FLOWER2, a novel polycomb group protein homolog, mediates shoot development and flowering in Arabidopsis	Plant Cell	2001	N Yoshida	https://pubmed.ncbi.nlm.nih.gov/11701882/
		Epigenetic Regulation of Gene Programs by EMF1 and EMF2 in Arabidopsis	Plant Physiology	2010	Sang Yeol Kim	https://academic.oup.com/plphys/article/152/2/516/6108606
		Polycomb-Group Proteins and FLOWERING LOCUS T Maintain Commitment to Flowering in Arabidopsis thaliana	The Plant Cell	2014	Ralf Müller-Xing	https://academic.oup.com/plcell/article/26/6/2457/6098500
Hormone,Photoperiod	AT5G51810	The gibberellin biosynthetic genes AtGA20ox1 and AtGA20ox2 act, partially redundantly, to promote growth and development throughout the Arabidopsis life cycle	The Plant Journal	2008	Ivo Rieu	https://onlinelibrary.wiley.com/doi/10.1111/j.1365-313X.2007.03356.x
		Analysis of the Developmental Roles of the Arabidopsis Gibberellin 20-Oxidases Demonstrates That GA20ox1, -2, and -3 Are the Dominant Paralogs	The Plant Cell	2012	Andrew R.G. Plackett	https://academic.oup.com/plcell/article/24/3/941/6097253
Circadian clock overview Photoperiod	AT5G57360	ZEITLUPE encodes a novel clock-associated PAS protein from Arabidopsis	Cell	2000	D E Somers	https://pubmed.ncbi.nlm.nih.gov/10847686/
		Targeted degradation of TOC1 by ZTL modulates circadian function in Arabidopsis thaliana	Nature	2003	Paloma Más	https://www.nature.com/articles/nature02163
		Circadian phase-specific degradation of the F-box protein ZTL is mediated by the proteasome	PNAS	2003	Woe-Yeon Kim	https://www.pnas.org/content/100/8/4933
		The F-Box Protein ZEITLUPE Confers Dosage-Dependent Control on the Circadian Clock, Photomorphogenesis, and Flowering Time	The Plant Cell	2004	David E. Somers	https://academic.oup.com/plcell/article/16/3/769/6010331
		Independent Roles for EARLY FLOWERING 3 and ZEITLUPE in the Control of Circadian Timing, Hypocotyl Length, and Flowering Time	Plant Physiology	2005	Woe-Yeon Kim	https://academic.oup.com/plphys/article/139/3/1557/6113504
		ZEITLUPE is a circadian photoreceptor stabilized by GIGANTEA in blue light	Nature	2007	Woe-Yeon Kim	https://www.nature.com/articles/nature06132
		Targeted Degradation of PSEUDO-RESPONSE REGULATOR5 by an SCFZTL Complex Regulates Clock Function and Photomorphogenesis in Arabidopsis thaliana	The Plant Cell	2007	Takatoshi Kiba	https://academic.oup.com/plcell/article/19/8/2516/6088913
		Post-translational Regulation of the Arabidopsis Circadian Clock through Selective Proteolysis and Phosphorylation of Pseudo-response Regulator Proteins	Journal of Plant Chemistry	2008	SumireFujiwara	https://www.sciencedirect.com/science/article/pii/S0021925819493630?via%3Dihub
		F-Box Proteins FKF1 and LKP2 Act in Concert with ZEITLUPE to Control Arabidopsis Clock Progression	The Plant Cell	2010	Antoine Baudry	https://academic.oup.com/plcell/article/22/3/606/6096602
		Arabidopsis CRY2 and ZTL mediate blue-light regulation of the transcription factor CIB1 by distinct mechanisms	PNAS	2013	Hongtao Liu	https://www.pnas.org/content/110/43/17582
		The F-box protein ZEITLUPE controls stability and nucleocytoplasmic partitioning of GIGANTEA	Development	2013	Jeongsik Kim	https://journals.biologists.com/dev/article/140/19/4060/45805/The-F-box-protein-ZEITLUPE-controls-stability-and
FLC regulation during a cold period	AT5G57380	Vernalization in Arabidopsis thaliana is mediated by the PHD finger protein VIN3	Nature	2004	Sibum Sung	https://www.nature.com/articles/nature02195
		The Arabidopsis thaliana vernalization response requires a polycomb-like protein complex that also includes VERNALIZATION INSENSITIVE 3	PNAS	2006	Craig C. Wood	https://www.pnas.org/content/103/39/14631
		Vernalization-Mediated VIN3 Induction Overcomes the LIKE-HETEROCHROMATIN PROTEIN1/POLYCOMB REPRESSION COMPLEX2-Mediated Epigenetic Repression	Plant Physiology	2010	Dong-Hwan Kim	https://academic.oup.com/plphys/article/154/2/949/6111466
		Polycomb proteins regulate the quantitative induction of VERNALIZATION INSENSITIVE 3 in response to low temperatures	The Plant Journal	2011	E. Jean Finnegan	https://onlinelibrary.wiley.com/doi/10.1111/j.1365-313X.2010.04428.x
		Coordination of the Vernalization Response through a VIN3 and FLC Gene Family Regulatory Network in Arabidopsis	The Plant Cell	2013	Dong-Hwan Kim	https://academic.oup.com/plcell/article/25/2/454/6096644
Photoperiod	AT5G57660	Over-expression of CONSTANS-LIKE 5 can induce flowering in short-day grown Arabidopsis	Planta	2009	Miriam Hassidim	https://link.springer.com/article/10.1007%2Fs00425-009-0958-7
Photoperiod，General processes & autonomous	AT5G58230	Arabidopsis MSI1 is required for epigenetic maintenance of reproductive development	Development	2003	Lars Hennig	https://pubmed.ncbi.nlm.nih.gov/12736201/
		Regulation of flowering time by Arabidopsis MSI1	Development	2006	Romaric Bouveret	https://journals.biologists.com/dev/article/133/9/1693/52948/Regulation-of-flowering-time-by-Arabidopsis-MSI1
		Arabidopsis MSI1 connects LHP1 to PRC2 complexes	EMBO J	2013	Maria Derkacheva	https://www.embopress.org/doi/full/10.1038/emboj.2013.145
				2014
Circadian clock overview Photoperiod	AT5G59560	The Arabidopsis SRR1 gene mediates phyB signaling and is required for normal circadian clock function	Genes Development	2003	Dorothee Staiger	http://genesdev.cshlp.org/content/17/2/256
		SRR1 is essential to repress flowering in non-inductive conditions in Arabidopsis thaliana	Journal of Experimental Botany	2014	Mikael Johansson	https://academic.oup.com/jxb/article/65/20/5811/2485164
Circadian clock overview	AT5G60100	The APRR3 component of the clock-associated APRR1/TOC1 quintet is phosphorylated by a novel protein kinase belonging to the WNK family, the gene for which is also transcribed rhythmically in Arabidopsis thaliana	Plant Cell Physiol	2002	Masaya Murakami-Kojima	https://pubmed.ncbi.nlm.nih.gov/12091722/
		PRR3 Is a Vascular Regulator of TOC1 Stability in the Arabidopsis Circadian Clock	The Plant Cell	2007	PRR3 Is a Vascular Regulator of TOC1 Stability in the Arabidopsis Circadian Clock	https://academic.oup.com/plcell/article/19/11/3462/6100044
		Post-translational Regulation of the Arabidopsis Circadian Clock through Selective Proteolysis and Phosphorylation of Pseudo-response Regulator Proteins	Journal of Plant Chemistry	2008	SumireFujiwara	https://www.sciencedirect.com/science/article/pii/S0021925819493630?via%3Dihub
Temperature Aging Photoperiod	AT5G60120	Regulation of Flowering Time and Floral Organ Identity by a MicroRNA and Its APETALA2-Like Target Genes	The Plant Cell	2003	Milo J. Aukerman	https://academic.oup.com/plcell/article/15/11/2730/6010157
		Dissection of floral inductions using global expression analysis	Development	2003	Markus Schmid	https://journals.biologists.com/dev/article/130/24/6001/42176/Dissection-of-floral-induction-pathways-using
		A MicroRNA as a Translational Repressor of APETALA2 in Arabidopsis Flower Development	Science	2004	XUEMEI CHEN	https://www.science.org/lookup/doi/10.1126/science.1088060
		The GIGANTEA-Regulated MicroRNA172 Mediates Photoperiodic Flowering Independent of CONSTANS in Arabidopsis	The Plant Cell	2007	Jae-Hoon Jung	https://academic.oup.com/plcell/article/19/9/2736/6092170
		Repression of Flowering by the miR172 Target SMZ	PLOS BIOLOGY	2009	Johannes Mathieu	https://journals.plos.org/plosbiology/article?id=10.1371/journal.pbio.1000148
		The Sequential Action of miR156 and miR172 Regulates Developmental Timing in Arabidopsis	Cell	2009	GangWu	https://www.sciencedirect.com/science/article/pii/S0092867409007788?via%3Dihub
		miR172 signals are incorporated into the miR156 signaling at the SPL3/4/5 genes in Arabidopsis developmental transitions	Plant Molecular Biology	2011	Jae-Hoon Jung	https://link.springer.com/article/10.1007%2Fs11103-011-9759-z
General processes & autonomous	AT5G60410	The Arabidopsis SUMO E3 ligase SIZ1 controls phosphate deficiency responses	PNAS	2005	Kenji Miura	https://www.pnas.org/content/102/21/7760
		The Arabidopsis E3 SUMO Ligase SIZ1 Regulates Plant Growth and Drought Responses	The Plant Cell	2007	Rafael Catala	https://academic.oup.com/plcell/article/19/9/2952/6092343
		The SUMO E3 ligase, AtSIZ1, regulates flowering by controlling a salicylic acid-mediated floral promotion and through affects on FLC chromatin structure	The Plant Journal	2008	Jing Bo Jin	https://onlinelibrary.wiley.com/doi/10.1111/j.1365-313X.2007.03359.x
		Flowering time regulation by the SUMO E3 ligase SIZ1	Plant Signal Behav	2008	Jing Bo Jin	https://pubmed.ncbi.nlm.nih.gov/19704532/
		Sumoylation of ABI5 by the Arabidopsis SUMO E3 ligase SIZ1 negatively regulates abscisic acid signaling	PNAS	2009	Kenji Miura	https://www.pnas.org/content/106/13/5418
		Arabidopsis nitrate reductase activity is stimulated by the E3 SUMO ligase AtSIZ1	Nature Communications	2011	Bong Soo Park	https://www.nature.com/articles/ncomms1408
		SIZ1 Regulation of Phosphate Starvation-Induced Root Architecture Remodeling Involves the Control of Auxin Accumulation	Plant Physiology	2011	Kenji Miura	https://academic.oup.com/plphys/article/155/2/1000/6111423
		Sumoylation of transcription factor MYB30 by the small ubiquitin-like modifier E3 ligase SIZ1 mediates abscisic acid response in Arabidopsis thaliana	PNAS	2012	Yuan Zheng	https://www.pnas.org/content/109/31/12822
		FLC-mediated flowering repression is positively regulated by sumoylation	Journal of Experimental Botany	2014	Ga Hyun Son	https://academic.oup.com/jxb/article/65/1/339/431115
Temperature Aging Photoperiod Sugar Vernalization	AT5G60910	The Arabidopsis AGL8 MADS box gene is expressed in inflorescence meristems and is negatively regulated by APETALA1	The Plant Cell	1995	M A Mandel	https://academic.oup.com/plcell/article/7/11/1763/5984994
		The FRUITFULL MADS-box gene mediates cell differentiation during Arabidopsis fruit development	Development	1998	Q Gu	https://pubmed.ncbi.nlm.nih.gov/9502732/
		Redundant regulation of meristem identity and plant architecture by FRUITFULL, APETALA1 and CAULIFLOWER	Development	2000	C Ferrándiz	https://pubmed.ncbi.nlm.nih.gov/10648231/
		Negative regulation of the SHATTERPROOF genes by FRUITFULL during Arabidopsis fruit development	Science	2000	C Ferrándiz	https://pubmed.ncbi.nlm.nih.gov/10903201/
		The Flowering Integrator FT Regulates SEPALLATA3 and FRUITFULL Accumulation in Arabidopsis Leaves	The Plant Cell	2005	Paula Teper-Bamnolker	https://academic.oup.com/plcell/article/17/10/2661/6114644
		Flowering-time genes modulate meristem determinacy and growth form in Arabidopsis thaliana	Nature Genetics	2008	Siegbert Melzer	https://www.nature.com/articles/ng.253
		The MicroRNA-Regulated SBP-Box Transcription Factor SPL3 Is a Direct Upstream Activator of LEAFY, FRUITFULL, and APETALA1	Developmental Cell	2009	AyakoYamaguchi	https://www.sciencedirect.com/science/article/pii/S1534580709002482?via%3Dihub
		Sequential action of FRUITFULL as a modulator of the activity of the floral regulators SVP and SOC1	Journal of Experimental Botany	2014	Vicente Balanzà	https://academic.oup.com/jxb/article/65/4/1193/498956
General processes & autonomous	AT5G61060	Histone acetylation affects expression of cellular patterning genes in the Arabidopsis root epidermis	PNAS	2005	Cheng-Ran Xu	https://www.pnas.org/content/102/40/14469
		Subcellular Localization of Class II HDAs in Arabidopsis thaliana: Nucleocytoplasmic Shuttling of HDA15 Is Driven by Light	PLOS ONE	2012	Malona V. Alinsug	https://journals.plos.org/plosone/article?id=10.1371/journal.pone.0030846
General processes & autonomous	AT5G61150	The VERNALIZATION INDEPENDENCE 4 gene encodes a novel regulator of FLOWERING LOCUS C	Plant J	2002	Hua Zhang	https://pubmed.ncbi.nlm.nih.gov/12207655/
		Identification of the Arabidopsis REDUCED DORMANCY 2 Gene Uncovers a Role for the Polymerase Associated Factor 1 Complex in Seed Dormancy	PLOS ONE	2011	Yongxiu Liu	https://journals.plos.org/plosone/article?id=10.1371/journal.pone.0022241
Circadian clock overview	AT5G61380	The short-period mutant, toc1-1, alters circadian clock regulation of multiple outputs throughout development in Arabidopsis thaliana	Development	1998	D E Somers	https://pubmed.ncbi.nlm.nih.gov/9425143/
		Cloning of the Arabidopsis clock gene TOC1, an autoregulatory response regulator homolog	Science	2000	C Strayer	https://pubmed.ncbi.nlm.nih.gov/10926537/
		Reciprocal Regulation Between TOC1 and LHY/CCA1 Within the Arabidopsis Circadian Clock	Science	2001	DAVID ALABADÍ	https://www.science.org/lookup/doi/10.1126/science.1061320
		The APRR1/TOC1 quintet implicated in circadian rhythms of Arabidopsis thaliana: I. Characterization with APRR1-overexpressing plants	Plant Cell Physiol	2002	Seiya Makino	https://pubmed.ncbi.nlm.nih.gov/11828023/
		Targeted degradation of TOC1 by ZTL modulates circadian function in Arabidopsis thaliana	Nature	2003	Paloma Más	https://www.nature.com/articles/nature02163
		Dual role of TOC1 in the control of circadian and photomorphogenic responses in Arabidopsis	Plant Cell	2003	Paloma Más	https://pubmed.ncbi.nlm.nih.gov/12509533/
		TOC1 functions as a molecular switch connecting the circadian clock with plant responses to drought	EMBO J	2009	Tommaso Legnaioli	https://www.embopress.org/doi/full/10.1038/emboj.2009.297
		Arabidopsis circadian clock protein, TOC1, is a DNA-binding transcription factor	PNAS	2012	Joshua M. Gendron	https://www.pnas.org/content/109/8/3167
Temperature Hormone Aging Photoperiod SugarVernalization	AT5G61850	LEAFY controls floral meristem identity in Arabidopsis	Cell	1992	D Weigel	https://pubmed.ncbi.nlm.nih.gov/1350515/
		A developmental switch sufficient for flower initiation in diverse plants	Nature	1995	Detlef Weigel	https://www.nature.com/articles/377495a0
		LEAFY expression and flower initiation in Arabidopsis	Development	1997	M A Blázquez	https://pubmed.ncbi.nlm.nih.gov/9367439/
		Genomic identification of direct target genes of LEAFY	PNAS	2004	Dilusha A. William	https://www.pnas.org/content/101/6/1775
		GA4 Is the Active Gibberellin in the Regulation of LEAFY Transcription and Arabidopsis Floral Initiation	The Plant Cell	2004	Sven Eriksson	https://academic.oup.com/plcell/article/18/9/2172/6115321
		SOC1 translocated to the nucleus by interaction with AGL24 directly regulates LEAFY	The Plant Journal	2008	Jungeun Lee	https://onlinelibrary.wiley.com/doi/10.1111/j.1365-313X.2008.03552.x
		Structural basis for LEAFY floral switch function and similarity with helix-turn-helix proteins	EMBO J	2008	Cécile Hamès	https://www.embopress.org/doi/full/10.1038/emboj.2008.184
		A Promiscuous Intermediate Underlies the Evolution of LEAFY DNA Binding Specificity	Science	2014	CAMILLE SAYOU	https://www.science.org/lookup/doi/10.1126/science.1248229
Vernalization	AT5G61920	FLOWERING LOCUS C EXPRESSOR Family Proteins Regulate FLOWERING LOCUS C Expression in Both Winter-Annual and Rapid-Cycling Arabidopsis	Plant Physiology	2013	Lei Ding	https://academic.oup.com/plphys/article/163/1/243/6110922
		Two FLX family members are non-redundantly required to establish the vernalization requirement in Arabidopsis	Nature Communications	2013	Joohyun Lee	https://www.nature.com/articles/ncomms3186
General processes & autonomous	AT5G62040	BROTHER OF FT AND TFL1 (BFT) has TFL1-like activity and functions redundantly with TFL1 in inflorescence meristem development in Arabidopsis	The Plant Journal	2010	Seong Jeon Yoo	https://onlinelibrary.wiley.com/doi/10.1111/j.1365-313X.2010.04234.x
		The floral repressor BROTHER OF FT AND TFL1 (BFT) modulates flowering initiation under high salinity in Arabidopsis	Molecules and Cells	2011	Jae Yong Ryu	https://link.springer.com/article/10.1007%2Fs10059-011-0112-9
		The Arabidopsis Floral Repressor BFT Delays Flowering by Competing with FT for FD Binding under High Salinity	Molecular Plant	2014	Jae YongRyu	https://www.sciencedirect.com/science/article/pii/S1674205214602951?via%3Dihub
Photoperiod	AT5G62430	FKF1 F-Box Protein Mediates Cyclic Degradation of a Repressor of CONSTANS in Arabidopsis	Science	2005	TAKATO IMAIZUMI	https://www.science.org/lookup/doi/10.1126/science.1110586
		Arabidopsis Clock-Associated Pseudo-Response Regulators PRR9, PRR7 and PRR5 Coordinately and Positively Regulate Flowering Time Through the Canonical CONSTANS-Dependent Photoperiodic	Plant and Cell Physiology	2007	Norihito Nakamichi	https://academic.oup.com/pcp/article/48/6/822/2756916
		Arabidopsis DOF Transcription Factors Act Redundantly to Reduce CONSTANS Expression and Are Essential for a Photoperiodic Flowering Response	Developmental Cell	2009	FabioFornara	https://www.sciencedirect.com/science/article/pii/S1534580709002561?via%3Dihub
		LOV KELCH PROTEIN2 and ZEITLUPE repress Arabidopsis photoperiodic flowering under non-inductive conditions, dependent on FLAVIN-BINDING KELCH REPEAT F-BOX1	The Plant Journal	2011	Tomoyuki Takase	https://onlinelibrary.wiley.com/doi/10.1111/j.1365-313X.2011.04618.x
		FKF1 Conveys Timing Information for CONSTANS Stabilization in Photoperiodic Flowering	Science	2012	YOUNG HUN SONG	https://www.science.org/lookup/doi/10.1126/science.1219644
		The GI–CDF module of Arabidopsis affects freezing tolerance and growth as well as flowering	The Plant Journal	2015	Fabio Fornara	https://onlinelibrary.wiley.com/doi/10.1111/tpj.12759
General processes & autonomous	AT5G63110	Identification of Arabidopsis histone deacetylase HDA6 mutants that affect transgene expression	Plant Cell	2001	J Murfett	https://pubmed.ncbi.nlm.nih.gov/11340181/
		Arabidopsis Histone Deacetylase HDA6 Is Required for Maintenance of Transcriptional Gene Silencing and Determines Nuclear Organization of rDNA Repeats	The Plant Cell	2004	Aline V. Probst	https://academic.oup.com/plcell/article/16/4/1021/6010357
		Erasure of histone acetylation by Arabidopsis HDA6 mediates large-scale gene silencing in nucleolar dominance	Genes Development	2006	Keith Earley	http://genesdev.cshlp.org/content/20/10/1283
		The Arabidopsis Histone Deacetylases HDA6 and HDA19 Contribute to the Repression of Embryonic Properties after Germination	Plant Physiology	2008	Motoki Tanaka	https://academic.oup.com/plphys/article/146/1/149/6107024
		HDA6 is required for jasmonate response, senescence and flowering in Arabidopsis	Journal of Experimental Botany	2008	Keqiang Wu	https://academic.oup.com/jxb/article/59/2/225/536848
		Arabidopsis HDA6 Regulates Locus-Directed Heterochromatin Silencing in Cooperation with MET1	PLOS GENETICS	2011	Taiko Kim To	https://journals.plos.org/plosgenetics/article?id=10.1371/journal.pgen.1002055
		Arabidopsis HDA6 is required for freezing tolerance	Biochemical and Biophysical Research Communications	2011	Taiko KimTo	https://www.sciencedirect.com/science/article/pii/S0006291X11002506?via%3Dihub
		HISTONE DEACETYLASE6 Interacts with FLOWERING LOCUS D and Regulates Flowering in Arabidopsis	Plant Physiology	2011	Chun-Wei Yu	https://academic.oup.com/plphys/article/156/1/173/6111377
		HDA6 Directly Interacts with DNA Methyltransferase MET1 and Maintains Transposable Element Silencing in Arabidopsis	Plant Physiology	2012	Xuncheng Liu	https://academic.oup.com/plphys/article/158/1/119/6109041
		HD2C interacts with HDA6 and is involved in ABA and salt stress response in Arabidopsis	Journal of Experimental Botany	2012	Ming Luo	https://academic.oup.com/jxb/article/63/8/3297/733853
Photoperiod	AT5G63470	The CCAAT binding factor can mediate interactions between CONSTANS-like proteins and DNA	The Plant Journal	2006	Orna Ben-Naim	https://onlinelibrary.wiley.com/doi/10.1111/j.1365-313X.2006.02706.x
		NF–YC3, NF–YC4 and NF–YC9 are required for CONSTANS-mediated, photoperiod-dependent flowering in Arabidopsis thaliana	The Plant Journal	2010	Roderick W. Kumimoto	https://onlinelibrary.wiley.com/doi/10.1111/j.1365-313X.2010.04247.x
		A Distal CCAAT/NUCLEAR FACTOR Y Complex Promotes Chromatin Looping at the FLOWERING LOCUS T Promoter and Regulates the Timing of Flowering in Arabidopsis	The Plant Cell	2014	Shuanghe Cao	https://academic.oup.com/plcell/article/26/3/1009/6099812
General processes & autonomous	AT5G63960	The Arabidopsis DNA Polymerase δ Has a Role in the Deposition of Transcriptionally Active Epigenetic Marks, Development and Flowering	PLOS GENETICS	2015	Francisco M. Iglesias	https://journals.plos.org/plosgenetics/article?id=10.1371/journal.pgen.1004975
Circadian clock overview	AT5G64170	LNK genes integrate light and clock signaling networks at the core of the Arabidopsis oscillator	PNAS	2013	Matias L. Rugnone	https://www.pnas.org/content/110/29/12120
		LNK1 and LNK2 Are Transcriptional Coactivators in the Arabidopsis Circadian Oscillator	The Plant Cell	2014	Qiguang Xie	https://academic.oup.com/plcell/article/26/7/2843/6100170
		The EC Night-Time Repressor Plays a Crucial Role in Modulating Circadian Clock Transcriptional Circuitry by Conservatively Double-Checking Both Warm-Night and Night-Time-Light Signals in a Synergistic Manner in Arabidopsis thaliana	Plant and Cell Physiology	2014	Takeshi Mizuno	https://academic.oup.com/pcp/article/55/12/2139/2755990
		The LNK1 night light-inducible and clock-regulated gene is induced also in response to warm-night through the circadian clock nighttime repressor in Arabidopsis thaliana	Plant Signal Behav	2014	Takeshi Mizuno	https://pubmed.ncbi.nlm.nih.gov/24690904/
General processes & autonomous	AT5G64610	In vitro specificities of Arabidopsis co-activator histone acetyltransferases: implications for histone hyperacetylation in gene activation	The Plant Journal	2007	Keith W. Earley	https://onlinelibrary.wiley.com/doi/10.1111/j.1365-313X.2007.03264.x
		The MYST histone acetyltransferases are essential for gametophyte development in Arabidopsis	BMC Plant Biology	2008	David Latrasse	https://bmcplantbiol.biomedcentral.com/articles/10.1186/1471-2229-8-121
		Participation of Chromatin-Remodeling Proteins in the Repair of Ultraviolet-B-Damaged DNA	Plant Physiology	2012	Mabel Campi	https://academic.oup.com/plphys/article/158/2/981/6109238
		Requirement of histone acetyltransferases HAM1 and HAM2 for epigenetic modification of FLC in regulating flowering in Arabidopsis	Journal of Plant Physiology	2013	JunXiao	https://www.sciencedirect.com/science/article/pii/S0176161712005329?via%3Dihub
		Arabidopsis MRG domain proteins bridge two histone modifications to elevate expression of flowering genes	Nucleic Acids Research	2014	Yifeng Xu	https://academic.oup.com/nar/article/42/17/10960/2902736
Vernalization General processes & autonomous	AT5G64960	Roles of Arabidopsis Cyclin-Dependent Kinase C Complexes in Cauliflower Mosaic Virus Infection, Plant Growth, and Development	The Plant Cell	2007	Xiaofeng Cui	https://academic.oup.com/plcell/article/19/4/1388/6091874
		A cyclin-dependent protein kinase, CDKC2, colocalizes with and modulates the distribution of spliceosomal components in Arabidopsis	The Plant Journal	2008	Georgios Kitsios	https://onlinelibrary.wiley.com/doi/10.1111/j.1365-313X.2008.03414.x
		Antisense-mediated FLC transcriptional repression requires the P-TEFb transcription elongation factor	PNAS	2014	Zhi-Wei Wang	https://www.pnas.org/content/111/20/7468
Temperature FLC regulation during a cold period	AT5G65050	Regulation of flowering in Arabidopsis by an FLC homologue	Plant Physiol	2001	O J Ratcliffe	https://pubmed.ncbi.nlm.nih.gov/11351076/
		Analysis of the Arabidopsis MADS AFFECTING FLOWERING gene family: MAF2 prevents vernalization by short periods of cold	Plant Cell	2003	Oliver J Ratcliffe	https://pubmed.ncbi.nlm.nih.gov/12724541/
		Functional analysis of splice variant expression of MADS AFFECTING FLOWERING 2 of Arabidopsis thaliana	Plant Molecular Biology	2012	Sarah Marie Rosloski	https://link.springer.com/article/10.1007%2Fs11103-012-9982-2
		Gene Regulatory Variation Mediates Flowering Responses to Vernalization along an Altitudinal Gradient in Arabidopsis	Plant Physiology	2014	Léonie Suter	https://academic.oup.com/plphys/article/166/4/1928/6113299
FLC regulation during a cold period	AT5G65060	Regulation of flowering in Arabidopsis by an FLC homologue	Plant Physiol	2001	O J Ratcliffe	https://pubmed.ncbi.nlm.nih.gov/11351076/
		Analysis of the Arabidopsis MADS AFFECTING FLOWERING gene family: MAF2 prevents vernalization by short periods of cold	Plant Cell	2003	Oliver J Ratcliffe	https://pubmed.ncbi.nlm.nih.gov/12724541/
		Arabidopsis FLC clade members form flowering-repressor complexes coordinating responses to endogenous and environmental cues	Nature Communications	2013	Xiaofeng Gu	https://www.nature.com/articles/ncomms2947
		Gene Regulatory Variation Mediates Flowering Responses to Vernalization along an Altitudinal Gradient in Arabidopsis	Plant Physiology	2014	Léonie Suter	https://academic.oup.com/plphys/article/166/4/1928/6113299
FLC regulation during a cold period	AT5G65070	Regulation of flowering in Arabidopsis by an FLC homologue	Plant Physiol	2001	O J Ratcliffe	https://pubmed.ncbi.nlm.nih.gov/11351076/
		Analysis of the Arabidopsis MADS AFFECTING FLOWERING gene family: MAF2 prevents vernalization by short periods of cold	Plant Cell	2003	Oliver J Ratcliffe	https://pubmed.ncbi.nlm.nih.gov/12724541/
		The Plant Homeo Domain finger protein, VIN3-LIKE 2, is necessary for photoperiod-mediated epigenetic regulation of the floral repressor, MAF5	PNAS	2010	Dong-Hwan Kim	https://www.pnas.org/content/107/39/17029
		The AT-hook/PPC domain protein TEK negatively regulates floral repressors including MAF4 and MAF5	Plant Signaling & Behavior	2013	Yifeng Xu	https://www.tandfonline.com/doi/full/10.4161/psb.25006
		The putative PRC1 RING-finger protein AtRING1A regulates flowering through repressing MADS AFFECTING FLOWERING genes in Arabidopsis	Development	2014	Lisha Shen	https://journals.biologists.com/dev/article/141/6/1303/46710/The-putative-PRC1-RING-finger-protein-AtRING1A
FLC regulation during a cold period	AT5G65080	Regulation of flowering in Arabidopsis by an FLC homologue	Plant Physiol	2001	O J Ratcliffe	https://pubmed.ncbi.nlm.nih.gov/11351076/
		Analysis of the Arabidopsis MADS AFFECTING FLOWERING gene family: MAF2 prevents vernalization by short periods of cold	Plant Cell	2003	Oliver J Ratcliffe	https://pubmed.ncbi.nlm.nih.gov/12724541/
		The Plant Homeo Domain finger protein, VIN3-LIKE 2, is necessary for photoperiod-mediated epigenetic regulation of the floral repressor, MAF5	PNAS	2010	Dong-Hwan Kim and Sibum Sung	https://www.pnas.org/content/107/39/17029
		The AT-hook/PPC domain protein TEK negatively regulates floral repressors including MAF4 and MAF5	Plant Signaling & Behavior	2013	Yifeng Xu	https://www.tandfonline.com/doi/full/10.4161/psb.25006
		The putative PRC1 RING-finger protein AtRING1A regulates flowering through repressing MADS AFFECTING FLOWERING genes in Arabidopsis	Development	2014	Lisha Shen	https://journals.biologists.com/dev/article/141/6/1303/46710/The-putative-PRC1-RING-finger-protein-AtRING1A
Aging Photoperiod Time-course regulation of photoperiodic Vernalization	AT5G67180	Regulation of Flowering Time and Floral Organ Identity by a MicroRNA and Its APETALA2-Like Target Genes	The Plant Cell	2003	Milo J. Aukerman	https://academic.oup.com/plcell/article/15/11/2730/6010157
		A MicroRNA as a Translational Repressor of APETALA2 in Arabidopsis Flower Development	Science	2004	XUEMEI CHEN	https://www.science.org/lookup/doi/10.1126/science.1088060
		Specific Effects of MicroRNAs on the Plant Transcriptome	Developmental Cell	2005	RebeccaSchwab	https://www.sciencedirect.com/science/article/pii/S1534580705000225?via%3Dihub
		The GIGANTEA-Regulated MicroRNA172 Mediates Photoperiodic Flowering Independent of CONSTANS in Arabidopsis	The Plant Cell	2007	Jae-Hoon Jung	https://academic.oup.com/plcell/article/19/9/2736/6092170
		Repression of Flowering by the miR172 Target SMZ	PLOS BIOLOGY	2009	Johannes Mathieu	https://journals.plos.org/plosbiology/article?id=10.1371/journal.pbio.1000148
		Orchestration of the Floral Transition and Floral Development in Arabidopsis by the Bifunctional Transcription Factor APETALA2	The Plant Cell	2010	Levi Yant	https://academic.oup.com/plcell/article/22/7/2156/6095936
		The miR172 target TOE3 represses AGAMOUS expression during Arabidopsis floral patterning	Plant Science	2014	Jae-HoonJung	https://www.sciencedirect.com/science/article/abs/pii/S0168945213002276?via%3Dihub
Temperature	AT1G01060	Recognition of CCA1 alternative protein isoforms during temperature acclimation	Plant Cell Reports	2021	Zhang S	https://pubmed.ncbi.nlm.nih.gov/33398474/
		CIRCADIAN CLOCK ASSOCIATED 1 gates morning phased auxin response in Arabidopsis thaliana	Biochem Biophys Res Commun	2020	Xiangwen Xue	https://pubmed.ncbi.nlm.nih.gov/32430181/
		CIRCADIAN CLOCK-ASSOCIATED1 Controls Resistance to Aphids by Altering Indole Glucosinolate Production	Plant Physiol	2019	Jiaxin Lei	https://pubmed.ncbi.nlm.nih.gov/31527087/
		Sumoylation of the Plant Clock Transcription Factor CCA1 Suppresses DNA Binding	J Biol Rhythms	2017	Louise L Hansen	https://pubmed.ncbi.nlm.nih.gov/29172852/
		CIRCADIAN CLOCK ASSOCIATED1 ( CCA1) and the Circadian Control of Stomatal Aperture	Plant Physiol	2017	Miriam Hassidim	https://pubmed.ncbi.nlm.nih.gov/29084902/
Autonomous CircadianClock Temperature	AT1G04400	Structural insights into photoactivation of plant Cryptochrome-2	Commun Biol	2021	Malathy Palayam	https://pubmed.ncbi.nlm.nih.gov/33398020/
		A structural view of plant CRY2 photoactivation and inactivation	Nat Struct Mol Biol	2020	Qin Wang	https://pubmed.ncbi.nlm.nih.gov/32398828/
		Structural insights into BIC-mediated inactivation of Arabidopsis cryptochrome 2	Nat Struct Mol Biol	2020	Ling Ma	https://pubmed.ncbi.nlm.nih.gov/32398826/
		The oligomeric structures of plant cryptochromes	Nat Struct Mol Biol	2020	Kai Shao	https://pubmed.ncbi.nlm.nih.gov/32398825/
		ATP boosts lit state formation and activity of Arabidopsis cryptochrome 2	Plant J	2018	Maike Eckel	https://pubmed.ncbi.nlm.nih.gov/30044014/
Autonomous CircadianClock Sugar	AT1G09570	Phytochrome A inhibits shade avoidance responses under strong shade through repressing the brassinosteroid in Arabidopsis	Plant J	2020	Bin Song	https://pubmed.ncbi.nlm.nih.gov/33037720/
		Hinge region of Arabidopsis phyA plays an important role in regulating phyA function	Proc Natl Acad Sci U S A	2018	Yangyang Zhou	https://pubmed.ncbi.nlm.nih.gov/30478060/
		Characterization of photomorphogenic responses and signaling cascades controlled by phytochrome-A expressed in different tissues	New Phytol	2016	Daniel Kirchenbauer	https://pubmed.ncbi.nlm.nih.gov/27027866/
		Lysine 206 in Arabidopsis phytochrome A is the major site for ubiquitin-dependent protein degradation	J Biochem	2016	Kaewta Rattanapisit	https://pubmed.ncbi.nlm.nih.gov/26314334/
		Phytochrome A antagonizes PHYTOCHROME INTERACTING FACTOR 1 to prevent over-activation of photomorphogenesis	Mol Plant	2014	Martín Krzymuski	https://pubmed.ncbi.nlm.nih.gov/25009301/
Hormone	AT1G12110	Enhanced NRT1.1/NPF6.3 expression in shoots improves growth under nitrogen deficiency stress in Arabidopsis	Commun Biol	2021	Yasuhito Sakuraba	https://pubmed.ncbi.nlm.nih.gov/33637855/
		Abscisic acid signaling negatively regulates nitrate uptake via phosphorylation of NRT1.1 by SnRK2s in Arabidopsis	J Integr Plant Biol	2021	Hang Su	https://pubmed.ncbi.nlm.nih.gov/33331676/
		The Arabidopsis NRT1.1 transceptor coordinately controls auxin biosynthesis and transport to regulate root branching in response to nitrate	J Exp Bot	2020	Amel Maghiaoui	https://pubmed.ncbi.nlm.nih.gov/32428238/
		NRT1.1s in plants: functions beyond nitrate transport	J Exp Bot	2020	Wei Wang	https://pubmed.ncbi.nlm.nih.gov/31832669/
		Phosphorylation-Mediated Dynamics of Nitrate Transceptor NRT1.1 Regulate Auxin Flux and Nitrate Signaling in Lateral Root Growth	Plant Physiol	2019	Xi Zhang	https://pubmed.ncbi.nlm.nih.gov/31431511/
Sugar Temperature	AT1G13740	A small plant-specific protein family of ABI five binding proteins (AFPs) regulates stress response in germinating Arabidopsis seeds and seedlings	Plant Mol Biol	2008	Mary Emily Garcia	https://pubmed.ncbi.nlm.nih.gov/18484180/
		ABI5-BINDING PROTEIN2 Coordinates CONSTANS to Delay Flowering by Recruiting the Transcriptional Corepressor TPR2	Plant Physiol	2019	Guanxiao Chang	https://pubmed.ncbi.nlm.nih.gov/30514725/
		ABI5-binding proteins (AFPs) alter transcription of ABA-induced genes via a variety of interactions with chromatin modifiers	Plant Mol Biol	2017	Tim J Lynch	https://pubmed.ncbi.nlm.nih.gov/27942958/
		AFP2 as the novel regulator breaks high-temperature-induced seeds secondary dormancy through ABI5 and SOM in Arabidopsis thaliana	Biochem Biophys Res Commun	2018	Guanxiao Chang	https://pubmed.ncbi.nlm.nih.gov/29723526/
		NINJA connects the co-repressor TOPLESS to jasmonate signalling	Nature	2010	Laurens Pauwels	https://pubmed.ncbi.nlm.nih.gov/20360743/
Temperature	AT1G22770	GIGANTEA Shapes the Photoperiodic Rhythms of Thermomorphogenic Growth in Arabidopsis	Mol Plant	2020	Young-Joon Park	https://pubmed.ncbi.nlm.nih.gov/31954919/
		GIGANTEA gates gibberellin signaling through stabilization of the DELLA proteins in Arabidopsis	Proc Natl Acad Sci U S A	2019	Maria A Nohales	https://pubmed.ncbi.nlm.nih.gov/31597737/
		Arabidopsis GIGANTEA negatively regulates chloroplast biogenesis and resistance to herbicide butafenacil	Plant Cell Rep	2019	Joon-Yung Cha	https://pubmed.ncbi.nlm.nih.gov/30968200/
		Time-resolved interaction proteomics of the GIGANTEA protein under diurnal cycles in Arabidopsis	FEBS Lett	2019	Johanna Krahmer	https://pubmed.ncbi.nlm.nih.gov/30536871/
		The timing of GIGANTEA expression during day/night cycles varies with the geographical origin of Arabidopsis accessions	Plant Signal Behav	2017	Amaury de Montaigu	https://pubmed.ncbi.nlm.nih.gov/28644109/
Hormone	AT1G32640	Integrated multi-omics framework of the plant response to jasmonic acid	Nat Plants	2020	Mark Zander	https://pubmed.ncbi.nlm.nih.gov/32170290/
		A bHLH transcription factor, MYC2, imparts salt intolerance by regulating proline biosynthesis in Arabidopsis	FEBS J	2020	Deepanjali Verma	https://pubmed.ncbi.nlm.nih.gov/31782895/
		ZmMYC2 exhibits diverse functions and enhances JA signaling in transgenic Arabidopsis	Plant Cell Rep	2020	Jingye Fu	https://pubmed.ncbi.nlm.nih.gov/31741037/
		Crystal Structure of Tetrameric Arabidopsis MYC2 Reveals the Mechanism of Enhanced Interaction with DNA	Cell Rep	2017	Teng-Fei Lian	https://pubmed.ncbi.nlm.nih.gov/28514654/
		Content of Osmolytes and Flavonoids under Salt Stress in Arabidopsis thaliana Plants Defective in Jasmonate Signaling	Prikl Biokhim Mikrobiol	2016	T O Yastreb	https://pubmed.ncbi.nlm.nih.gov/27266252/
Autonomous Flower_development	AT1G65480	Florigen sequestration in cellular membranes modulates temperature-responsive flowering	Science	2021	Hendry Susila	https://pubmed.ncbi.nlm.nih.gov/34516842/
		SIN3 LIKE genes mediate long-day induction of flowering but inhibit the floral transition in short days through histone deacetylation in Arabidopsis	Plant J	2019	Fei Huang	https://pubmed.ncbi.nlm.nih.gov/31168864/
		Targeted DNA methylation represses two enhancers of FLOWERING LOCUS T in Arabidopsis thaliana	Nat Plants	2019	Johan Zicola	https://pubmed.ncbi.nlm.nih.gov/30833712/
		FLOWERING LOCUS T mRNA is synthesized in specialized companion cells in Arabidopsis and Maryland Mammoth tobacco leaf veins	Proc Natl Acad Sci U S A	2018	Qingguo Chen	https://pubmed.ncbi.nlm.nih.gov/29483267/
		Variation in shade-induced flowering in Arabidopsis thaliana results from FLOWERING LOCUS T allelic variation	PLoS One	2017	C J Schwartz	https://pubmed.ncbi.nlm.nih.gov/29117199/
Temperature	AT1G68050	The Photoperiodic Flowering Time Regulator FKF1 Negatively Regulates Cellulose Biosynthesis	Plant Physiol	2019	Ning Yuan	https://pubmed.ncbi.nlm.nih.gov/31221729/
		Kinetics of conformational changes of the FKF1-LOV domain upon photoexcitation	Biophys J	2010	Yusuke Nakasone	https://pubmed.ncbi.nlm.nih.gov/21112308/
		Photoreaction cycle of the light, oxygen, and voltage domain in FKF1 determined by low-temperature absorption spectroscopy	Biochemistry	2006	Kazunori Zikihara	https://pubmed.ncbi.nlm.nih.gov/16953568/
		Quaternary structure of LOV-domain containing polypeptide of Arabidopsis FKF1 protein	FEBS Lett	2005	Masayoshi Nakasako	https://pubmed.ncbi.nlm.nih.gov/15710392/
		FKF1 is essential for photoperiodic-specific light signalling in Arabidopsis	Nature	2003	Takato Imaizumi	https://pubmed.ncbi.nlm.nih.gov/14628054/
Hormone	AT1G70510	The KNAT2 homeodomain protein interacts with ethylene and cytokinin signaling	Plant Physiol	2002	Olivier Hamant	https://pubmed.ncbi.nlm.nih.gov/12376633/
		KNAT2: evidence for a link between knotted-like genes and carpel development	Plant Cell	2001	V Pautot	https://pubmed.ncbi.nlm.nih.gov/11487688/
		Antagonistic roles for KNOX1 and KNOX2 genes in patterning the land plant body plan following an ancient gene duplication	PLoS Genet	2015	Chihiro Furumizu	https://pubmed.ncbi.nlm.nih.gov/25671434/
		A knotted1-like homeobox gene in Arabidopsis is expressed in the vegetative meristem and dramatically alters leaf morphology when overexpressed in transgenic plants	Plant Cell	1994	C Lincoln	https://pubmed.ncbi.nlm.nih.gov/7866029/
		Arabidopsis BREVIPEDICELLUS interacts with the SWI2/SNF2 chromatin remodeling ATPase BRAHMA to regulate KNAT2 and KNAT6 expression in control of inflorescence architecture	PLoS Genet	2015	Minglei Zhao	https://pubmed.ncbi.nlm.nih.gov/25822547/
Temperature	AT1G75080	The brassinosteroid-regulated transcription factors BZR1/BES1 function as a coordinator in multisignal-regulated plant growth	Biochim Biophys Acta Gene Regul Mech	2018	Qian-Feng Li	https://pubmed.ncbi.nlm.nih.gov/29673687/
		Light involved regulation of BZR1 stability and phosphorylation status to coordinate plant growth in Arabidopsis	Biosci Rep	2017	Qian-Feng Li	https://pubmed.ncbi.nlm.nih.gov/28396515/
		Brassinazole resistant 1 (BZR1)-dependent brassinosteroid signalling leads to ectopic activation of quiescent cell division and suppresses columella stem cell differentiation	J Exp Bot	2015	Hak-Soo Lee	https://pubmed.ncbi.nlm.nih.gov/26136267/
		Brassinosteroid-related transcription factor BIL1/BZR1 increases plant resistance to insect feeding	Biosci Biotechnol Biochem	2014	Tomoko Miyaji	https://pubmed.ncbi.nlm.nih.gov/25036120/
		The transcriptional regulator BZR1 mediates trade-off between plant innate immunity and growth	Elife	2013	Rosa Lozano-Durán	https://pubmed.ncbi.nlm.nih.gov/24381244/
Vernalization	AT1G79730	PAF1-complex-mediated histone methylation of FLOWERING LOCUS C chromatin is required for the vernalization-responsive, winter-annual habit in Arabidopsis	Genes Dev	2004	Yuehui He	https://pubmed.ncbi.nlm.nih.gov/15520273/
		SKIP Interacts with the Paf1 Complex to Regulate Flowering via the Activation of FLC Transcription in Arabidopsis	Mol Plant	2015	Ying Cao	https://pubmed.ncbi.nlm.nih.gov/26384244/
		PLANT HOMOLOGOUS TO PARAFIBROMIN is a component of the PAF1 complex and assists in regulating expression of genes within H3K27ME3-enriched chromatin	Plant Physiol	2010	Sunchung Park	https://pubmed.ncbi.nlm.nih.gov/20363855/
		A Pan-plant Protein Complex Map Reveals Deep Conservation and Novel Assemblies	Cell	2020	Claire D McWhite	https://pubmed.ncbi.nlm.nih.gov/32191846/
		Evidence for network evolution in an Arabidopsis interactome map	Science	2011	Arabidopsis Interactome Mapping Consortium	https://pubmed.ncbi.nlm.nih.gov/21798944/
CircadianClock Sugar Temperature	AT2G18790	Phytochrome B and PCH1 protein dynamics store night temperature information	Plant J	2021	Germán Murcia	https://pubmed.ncbi.nlm.nih.gov/33098600/
		Retrograde Induction of phyB Orchestrates Ethylene-Auxin Hierarchy to Regulate Growth	Plant Physiol	2020	Jishan Jiang	https://pubmed.ncbi.nlm.nih.gov/32430463/
		Orthogonal regulation of phytochrome B abundance by stress-specific plastidial retrograde signaling metabolite	Nat Commun	2019	Jishan Jiang	https://pubmed.ncbi.nlm.nih.gov/31266952/
		Neighbour signals perceived by phytochrome B increase thermotolerance in Arabidopsis	Plant Cell Environ	2019	Denise Arico	https://pubmed.ncbi.nlm.nih.gov/31069808/
		phyB Interacts with BES1 to Regulate Brassinosteroid Signaling in Arabidopsis	Plant Cell Physiol	2019	Jun Wu	https://pubmed.ncbi.nlm.nih.gov/30388258/
Hormone Temperature	AT2G20180	PIL5 represses floral transition in Arabidopsis under long day conditions	Biochem Biophys Res Commun	2018	Minjie Wu	https://pubmed.ncbi.nlm.nih.gov/29588173/
		PIF1 Regulates Plastid Development by Repressing Photosynthetic Genes in the Endodermis	Mol Plant	2016	Keunhwa Kim	https://pubmed.ncbi.nlm.nih.gov/27591813/
		PIF1-Interacting Transcription Factors and Their Binding Sequence Elements Determine the in Vivo Targeting Sites of PIF1	Plant Cell	2016	Junghyun Kim	https://pubmed.ncbi.nlm.nih.gov/27303023/
		Genome-wide analysis of genes targeted by PHYTOCHROME INTERACTING FACTOR 3-LIKE5 during seed germination in Arabidopsis	Plant Cell	2009	Eunkyoo Oh	https://pubmed.ncbi.nlm.nih.gov/19244139/
		PIF1 directly and indirectly regulates chlorophyll biosynthesis to optimize the greening process in Arabidopsis	Proc Natl Acad Sci U S A	2008	Jennifer Moon	https://pubmed.ncbi.nlm.nih.gov/18591656/
Vernalization	AT2G21660	Adaptation of iCLIP to plants determines the binding landscape of the clock-regulated RNA-binding protein AtGRP7	Genome Biol	2017	Katja Meyer	https://pubmed.ncbi.nlm.nih.gov/29084609/
		Mutational definition of binding requirements of an hnRNP-like protein in Arabidopsis using fluorescence correlation spectroscopy	Biochem Biophys Res Commun	2014	Verena Leder	https://pubmed.ncbi.nlm.nih.gov/25251471/
		Regulation of pri-miRNA processing by the hnRNP-like protein AtGRP7 in Arabidopsis	Nucleic Acids Res	2014	Tino Köster	https://pubmed.ncbi.nlm.nih.gov/25104024/
		A glycine-rich RNA-binding protein affects gibberellin biosynthesis in Arabidopsis	Mol Biol Rep	2014	B Löhr	https://pubmed.ncbi.nlm.nih.gov/24281950/
		Salicylic acid-dependent and -independent impact of an RNA-binding protein on plant immunity	Plant Cell Environ	2014	Christian Hackmann	https://pubmed.ncbi.nlm.nih.gov/23961939/
Vernalization	AT2G22370	Mutation of MEDIATOR 18 and chromate trigger twinning of the primary root meristem in Arabidopsis	Plant Cell Environ	2020	Bricia Ruiz-Aguilar	https://pubmed.ncbi.nlm.nih.gov/32400913/
		MEDIATOR18 influences Arabidopsis root architecture, represses auxin signaling and is a critical factor for cell viability in root meristems	Plant J	2018	Javier Raya-González	https://pubmed.ncbi.nlm.nih.gov/30270572/
		Mediator subunit18 controls flowering time and floral organ identity in Arabidopsis	PLoS One	2013	Zhengui Zheng	https://pubmed.ncbi.nlm.nih.gov/23326539/
		MEDIATOR18 and MEDIATOR20 confer susceptibility to Fusarium oxysporum in Arabidopsis thaliana	PLoS One	2017	Thorya Fallath	https://pubmed.ncbi.nlm.nih.gov/28441405/
		Arabidopsis HOOKLESS1 Regulates Responses to Pathogens and Abscisic Acid through Interaction with MED18 and Acetylation of WRKY33 and ABI5 Chromatin	Plant Cell	2016	Chao-Jan Liao	https://pubmed.ncbi.nlm.nih.gov/27317674/
Flower_development	AT2G22540	Expansion and Functional Divergence of the SHORT VEGETATIVE PHASE (SVP) Genes in Eudicots	Genome Biol Evol	2018	Xing Liu	https://pubmed.ncbi.nlm.nih.gov/30364940/
		Age-Related Resistance in Arabidopsis thaliana Involves the MADS-Domain Transcription Factor SHORT VEGETATIVE PHASE and Direct Action of Salicylic Acid on Pseudomonas syringae	Mol Plant Microbe Interac	2017	Daniel C Wilson	https://pubmed.ncbi.nlm.nih.gov/28812948/
		Time-Series Transcriptomics Reveals That AGAMOUS-LIKE22 Affects Primary Metabolism and Developmental Processes in Drought-Stressed Arabidopsis	Plant Cell	2016	Ulrike Bechtold	https://pubmed.ncbi.nlm.nih.gov/26842464/
		Identification ofs directly regulated by SHORT VEGETATIVE PHASE during vegetative and reproductive development in Arabidopsis	Genome Biol	2013	Veronica Gregis	https://pubmed.ncbi.nlm.nih.gov/23759218/
		SHORT VEGETATIVE PHASE (SVP) protein negatively regulates miR172 transcription via direct binding to the pri-miR172a promoter in Arabidopsis	FEBS Lett	2012	Hyun Jung Cho	https://pubmed.ncbi.nlm.nih.gov/22659182/
Autonomous	AT2G25930	A prion-like domain in ELF3 functions as a thermosensor in Arabidopsis	Nature	2020	Jae-Hoon Jung	https://pubmed.ncbi.nlm.nih.gov/32848244/
		Arabidopsis EARLY FLOWERING3 increases salt tolerance by suppressing salt stress responses	Plant J	2017	Yasuhito Sakuraba	https://pubmed.ncbi.nlm.nih.gov/29032592/
		Quantitative Variation in Responses to Root Spatial Constraint within Arabidopsis thaliana	Plant Cell	2015	Bindu Joseph	https://pubmed.ncbi.nlm.nih.gov/26243313/
		ELF3 controls thermoresponsive growth in Arabidopsis	Curr Biol	2015	Mathew S Box	https://pubmed.ncbi.nlm.nih.gov/25557663/
		Natural variation reveals that intracellular distribution of ELF3 protein is associated with function in the circadian clock	Elife	2014	Muhammad Usman Anwer	https://pubmed.ncbi.nlm.nih.gov/24867215/
Flower_development Temperature	AT2G26330	Modification of soybean growth and abiotic stress tolerance by expression of truncated ERECTA protein from Arabidopsis thaliana	PLoS One	2020	Sudha Shanmugam	https://pubmed.ncbi.nlm.nih.gov/32428035/
		Identification of critical functional residues of receptor-like kinase ERECTA	J Exp Bot	2017	Pawel Z Kosentka	https://pubmed.ncbi.nlm.nih.gov/28207053/
		ERECTA contributes to non-host resistance to Magnaporthe oryzae in Arabidopsis	Biosci Biotechnol Biochem	2016	Toshiharu Takahashi	https://pubmed.ncbi.nlm.nih.gov/26924213/
		Overexpression of receptor-like kinase ERECTA improves thermotolerance in rice and tomato	Nat Biotechnol	2015	Hui Shen	https://pubmed.ncbi.nlm.nih.gov/26280413/
		Molecular Framework of a Regulatory Circuit Initiating Two-Dimensional Spatial Patterning of Stomatal Lineage	PLoS Genet	2015	Robin J Horst	https://pubmed.ncbi.nlm.nih.gov/26203655/
Flower_development Photoperiod	AT2G28290	The chromatin remodeler SPLAYED regulates specific stress signalings	PLoS Pathog	2008	Justin W Walley	https://pubmed.ncbi.nlm.nih.gov/19079584/
		WUSCHEL is a primary target for transcriptional regulation by SPLAYED in dynamic control of stem cell fate in Arabidopsis	Genes Dev	2005	Chang Seob Kwon	https://pubmed.ncbi.nlm.nih.gov/15833920/
		SPLAYED, a novel SWI/SNF ATPase homolog, controls reproductive development in Arabidopsis	Curr Biol	2002	Doris Wagner	https://pubmed.ncbi.nlm.nih.gov/11818058/
		The Chromatin Remodeler SPLAYED Negatively Regulates SNC1-Mediated Immunity	Plant Cell Physiol	2015	Kaeli C M Johnson	https://pubmed.ncbi.nlm.nih.gov/26063389/
		Unique, shared, and redundant roles for the Arabidopsis SWI/SNF chromatin remodeling ATPases BRAHMA and SPLAYED	Plant Cell	2007	Staver Bezhani	https://pubmed.ncbi.nlm.nih.gov/17293567/
Flower_development	AT2G31650	Histone methyltransferase ATX1 dynamically regulates fiber secondary cell wall biosynthesis in Arabidopsis inflorescence stem	Nucleic Acids Res	2021	Xianqiang Wang	https://pubmed.ncbi.nlm.nih.gov/33332564/
		Arabidopsis homolog of trithorax1 (ATX1) is required for cell production, patterning, and morphogenesis in root development	J Exp Bot	2014	Selene Napsucialy-Mendivil	https://pubmed.ncbi.nlm.nih.gov/25205583/
		Overexpression of Arabidopsis ATX1 retards plant growth under severe copper deficiency	Plant Signal Behav	2012	Lung-Jiun Shin	https://pubmed.ncbi.nlm.nih.gov/22899077/
		Phosphatidylinositol 5-phosphate links dehydration stress to the activity of ARABIDOPSIS TRITHORAX-LIKE factor ATX1	PLoS One	2010	Ivan Ndamukong	https://pubmed.ncbi.nlm.nih.gov/20967218/
		Evolution and pleiotropy of TRITHORAX function in Arabidopsis	Int J Dev Biol	2009	Zoya Avramova	https://pubmed.ncbi.nlm.nih.gov/19412892/
CircadianClock Temperature	AT2G32950	COP1 promotes ABA-induced stomatal closure by modulating the abundance of ABI/HAB and AHG3 phosphatases	New Phytol	2021	Qingbin Chen	https://pubmed.ncbi.nlm.nih.gov/33048351/
		A COP1-PIF-HEC regulatory module fine-tunes photomorphogenesis in Arabidopsis	Plant J	2020	Praveen K Kathare	https://pubmed.ncbi.nlm.nih.gov/32652745/
		CONSTITUTIVELY PHOTOMORPHOGENIC1 promotes ABA-mediated inhibition of post-germination seedling establishment	Plant J	2020	Premachandran Yadukrishnan	https://pubmed.ncbi.nlm.nih.gov/32436306/
		Molecular mechanisms suppressing COP1/SPA E3 ubiquitin ligase activity in blue light	Physiol Plant	2020	Jathish Ponnu	https://pubmed.ncbi.nlm.nih.gov/32248530/
		Plant photoreceptors and their signaling components compete for COP1 binding via VP peptide motifs	EMBO J	2019	Kelvin Lau	https://pubmed.ncbi.nlm.nih.gov/31304983/
Temperature	AT2G33810	The oligomeric stromal proteome of Arabidopsis thaliana chloroplasts	Mol Cell Proteomics	2006	Jean-Benoit Peltier	https://pubmed.ncbi.nlm.nih.gov/16207701/
		Sequence and analysis of chromosome 2 of the plant Arabidopsis thaliana	Nature	1999	X Lin	https://pubmed.ncbi.nlm.nih.gov/10617197/
Hormone Sugar Temperature	AT2G36270	ABI5 modulates seed germination via feedback regulation of the expression of the PYR/PYL/RCAR ABA receptor genes	New Phytol	2020	Hongyun Zhao	https://pubmed.ncbi.nlm.nih.gov/32473058/
		Protein Shuttle between Nucleus and Cytoplasm: New Paradigms in the ABI5-dependent ABA Responses	Mol Plant	2019	Inmaculada Sánchez-Vicente	https://pubmed.ncbi.nlm.nih.gov/31541737/
		JAZ proteins modulate seed germination through interaction with ABI5 in bread wheat and Arabidopsis	New Phytol	2019	Lan Ju	https://pubmed.ncbi.nlm.nih.gov/30802963/
		S-nitrosylation triggers ABI5 degradation to promote seed germination and seedling growth	Nat Commun	2015	Pablo Albertos	https://pubmed.ncbi.nlm.nih.gov/26493030/
		Cytokinin antagonizes abscisic acid-mediated inhibition of cotyledon greening by promoting the degradation of abscisic acid insensitive5 protein in Arabidopsis	Plant Physiol	2014	Chunmei Guan	https://pubmed.ncbi.nlm.nih.gov/24443524/
Temperature	AT2G39810	HOS1 acts as a key modulator of hypocotyl photomorphogenesis	Plant Signal Behav	2017	Ju-Heon Kim	https://pubmed.ncbi.nlm.nih.gov/28426369/
		HIGH EXPRESSION OF OSMOTICALLY RESPONSIVE GENES1 is required for circadian periodicity through the promotion of nucleo-cytoplasmic mRNA export in Arabidopsis	Plant Cell	2013	Dana R MacGregor	https://pubmed.ncbi.nlm.nih.gov/24254125/
		Molecular genetic analysis of cold-regulated gene transcription	Philos Trans R Soc Lond B Biol Sci	2002	C Viswanathan	https://pubmed.ncbi.nlm.nih.gov/12171651/
		The Arabidopsis HOS1 gene negatively regulates cold signal transduction and encodes a RING finger protein that displays cold-regulated nucleo--cytoplasmic partitioning	Genes Dev	2001	H Lee	https://pubmed.ncbi.nlm.nih.gov/11297514/
		Nup96 and HOS1 Are Mutually Stabilized and Gate CONSTANS Protein Level, Conferring Long-Day Photoperiodic Flowering Regulation in Arabidopsis	Plant Cell	2020	Zhiyuan Cheng	https://pubmed.ncbi.nlm.nih.gov/31826964/
Flower_development	AT2G45660	Overexpression of particular MADS-box transcription factors in heat-stressed plants induces chloroplast biogenesis in petals	Plant Cell Environ	2019	Zhen Wang	https://pubmed.ncbi.nlm.nih.gov/30375658/
		A flowering integrator, SOC1, affects stomatal opening in Arabidopsis thaliana	Plant Cell Physiol	2015	Yuriko Kimura	https://pubmed.ncbi.nlm.nih.gov/25588388/
		Characterization of SOC1's central role in flowering by the identification of its upstream and downstream regulators	Plant Physiol	2012	Richard G H Immink	https://pubmed.ncbi.nlm.nih.gov/22791302/
		Quantitative effects of vernalization on FLC and SOC1 expression	Plant J	2006	Candice C Sheldon	https://pubmed.ncbi.nlm.nih.gov/16507079/
		A MADS domain gene involved in the transition to flowering in Arabidopsis	Plant J	2000	R Borner	https://pubmed.ncbi.nlm.nih.gov/11123798/
Photoperiod Temperature	AT2G46830	Recognition of CCA1 alternative protein isoforms during temperature acclimation	Plant Cell Rep	2021	Shijia Zhang	https://pubmed.ncbi.nlm.nih.gov/33398474/
		CIRCADIAN CLOCK ASSOCIATED 1 gates morning phased auxin response in Arabidopsis thaliana	Biochem Biophys Res Commun	2020	Xiangwen Xue	https://pubmed.ncbi.nlm.nih.gov/32430181/
		CIRCADIAN CLOCK-ASSOCIATED1 Controls Resistance to Aphids by Altering Indole Glucosinolate Production	Plant Physiol	2019	Jiaxin Lei	https://pubmed.ncbi.nlm.nih.gov/31527087/
		Sumoylation of the Plant Clock Transcription Factor CCA1 Suppresses DNA Binding	J Biol Rhythms	2017	Louise L Hansen	https://pubmed.ncbi.nlm.nih.gov/29172852/
		CIRCADIAN CLOCK ASSOCIATED1 ( CCA1) and the Circadian Control of Stomatal Aperture	Plant Physiol	2017	Miriam Hassidim	https://pubmed.ncbi.nlm.nih.gov/29084902/
CircadianClock Temperature	AT3G01090	Default Activation and Nuclear Translocation of the Plant Cellular Energy Sensor SnRK1 Regulate Metabolic Stress Responses and Development	Plant Cell	2019	Matthew Ramon	https://pubmed.ncbi.nlm.nih.gov/31123051/
		Dual and dynamic intracellular localization of Arabidopsis thaliana SnRK1.1	J Exp Bot	2019	Nicolás E Blanco	https://pubmed.ncbi.nlm.nih.gov/30753728/
		The influence of protein kinase KIN10 gene expression on root phenotype of Arabidopsis thaliana root system in condition of energy stress	Tsitol Genet	2016	E E Krasnoperova	https://pubmed.ncbi.nlm.nih.gov/30480412/
		AKIN10 activity as a cellular link between metabolism and circadian-clock entrainment in Arabidopsis thaliana	Plant Signal Behav	2018	Alfredo Sánchez-Villarreal	https://pubmed.ncbi.nlm.nih.gov/29231782/
		Redox state-dependent modulation of plant SnRK1 kinase activity differs from AMPK regulation in animals	FEBS Lett	2017	Bernhard Wurzinger	https://pubmed.ncbi.nlm.nih.gov/28940407/
Temperature	AT3G11440	The Arabidopsis GAMYB-like genes, MYB33 and MYB65, are microRNA-regulated genes that redundantly facilitate anther development	Plant Cell	2005	Anthony A Millar	https://pubmed.ncbi.nlm.nih.gov/15722475/
		MicroRNAs with analogous target complementarities perform with highly variable efficacies in Arabidopsis	FEBS Lett	2013	Ira Deveson	https://pubmed.ncbi.nlm.nih.gov/24103298/
		The microRNA159-regulated GAMYB-like genes inhibit growth and promote programmed cell death in Arabidopsis	Plant Physiol	2010	Maria M Alonso-Peral	https://pubmed.ncbi.nlm.nih.gov/20699403/
		GAMYB-like genes, flowering, and gibberellin signaling in Arabidopsis	Plant Physiol	2001	G F Gocal	https://pubmed.ncbi.nlm.nih.gov/11743113/
		Primary root growth in Arabidopsis thaliana is inhibited by the miR159 mediated repression of MYB33, MYB65 and MYB101	Plant Sci	2017	Tao Xue	https://pubmed.ncbi.nlm.nih.gov/28716415/
CircadianClock	AT3G11910	Removal of H2Aub1 by ubiquitin-specific proteases 12 and 13 is required for stable Polycomb-mediated gene repression in Arabidopsis	Genome Biol	2020	Lejon E M Kralemann	https://pubmed.ncbi.nlm.nih.gov/32546254/
		Ubiquitin-specific proteases UBP12 and UBP13 act in circadian clock and photoperiodic flowering regulation in Arabidopsis	Plant Physiol	2013	Xia Cui	https://pubmed.ncbi.nlm.nih.gov/23645632/
		Arabidopsis ubiquitin-specific proteases UBP12 and UBP13 shape ORE1 levels during leaf senescence induced by nitrogen deficiency	New Phytol	2019	Su-Hyun Park	https://pubmed.ncbi.nlm.nih.gov/31050353/
		Regulation of the stability of RGF1 receptor by the ubiquitin-specific proteases UBP12/UBP13 is critical for root meristem maintenance	Proc Natl Acad Sci U S A	2018	Zhichao An	https://pubmed.ncbi.nlm.nih.gov/29339500/
		The Deubiquitinating Enzymes UBP12 and UBP13 Positively Regulate MYC2 Levels in Jasmonate Responses	Plant Cell	2017	Jin Seo Jeong	https://pubmed.ncbi.nlm.nih.gov/28536144/
Vernalization	AT3G20740	Polycomb repressive complex 2 controls the embryo-to-seedling phase transition	PLoS Genet	2011	Daniel Bouyer	https://pubmed.ncbi.nlm.nih.gov/21423668/
		Hypomethylation promotes autonomous endosperm development and rescues postfertilization lethality in fie mutants	Plant Cell	2000	R Vinkenoog	https://pubmed.ncbi.nlm.nih.gov/11090224/
		Arabidopsis Polycomb Repressive Complex 2 binding sites contain putative GAGA factor binding motifs within coding regions of genes	BMC Genomics	2013	Weiwei Deng	https://pubmed.ncbi.nlm.nih.gov/24001316/
		Mutations in the FIE and MEA genes that encode interacting polycomb proteins cause parent-of-origin effects on seed development by distinct mechanisms	Plant Cell	2000	R Yadegari	https://pubmed.ncbi.nlm.nih.gov/11148284/
		Interaction of the Arabidopsis polycomb group proteins FIE and MEA mediates their common phenotypes	Curr Biol	2000	C Spillane	https://pubmed.ncbi.nlm.nih.gov/11114524/
Flower_development Hormone Sugar Temperature	AT3G26790	Identification of direct targets of FUSCA3, a key regulator of Arabidopsis seed development	Plant Physiol	2013	Fangfang Wang	https://pubmed.ncbi.nlm.nih.gov/23314941/
		The embryonic leaf identity gene FUSCA3 regulates vegetative phase transitions by negatively modulating ethylene-regulated gene expression in Arabidopsis	BMC Biol	2012	Shelley Lumba	https://pubmed.ncbi.nlm.nih.gov/22348746/
		The role of the Arabidopsis FUSCA3 transcription factor during inhibition of seed germination at high temperature	BMC Plant Biol	2012	Rex S Chiu	https://pubmed.ncbi.nlm.nih.gov/22279962/
		Diverse roles and mechanisms of gene regulation by the Arabidopsis seed maturation master regulator FUS3 revealed by microarray analysis	Plant Cell Physiol	2010	Akiko Yamamoto	https://pubmed.ncbi.nlm.nih.gov/21045071/
		The C-terminal domain of FUSCA3 negatively regulates mRNA and protein levels, and mediates sensitivity to the hormones abscisic acid and gibberellic acid in Arabidopsis	Plant J	2010	Qing Shi Lu	https://pubmed.ncbi.nlm.nih.gov/20663088/
Photoperiod	AT3G33520	Repression of flowering in Arabidopsis requires activation of FLOWERING LOCUS C expression by the histone variant H2A.Z	The Plant Cell	2007	Roger B. Deal	https://academic.oup.com/plcell/article/19/1/74/6091777
		SUPPRESSOR OF FRIGIDA3 Encodes a Nuclear ACTIN-RELATED PROTEIN6 Required for Floral Repression in Arabidopsis	The Plant Cell	2005	Kyuha Choi	https://academic.oup.com/plcell/article/17/10/2647/6114639
		H2A.Z-Containing Nucleosomes Mediate the Thermosensory Response in Arabidopsis	Cell	2009	S. Vinod Kumar	https://www.cell.com/cell/fulltext/S0092-8674(09)01418-4?_returnURL=https%3A%2F%2Flinkinghub.elsevier.com%2Fretrieve%2Fpii%2FS0092867409014184%3Fshowall%3Dtrue
		EARLY IN SHORT DAYS 1 (ESD1) encodes ACTIN-RELATED PROTEIN 6 (AtARP6), a putative component of chromatin remodelling complexes that positively regulates FLC accumulation in Arabidopsis	Development	2006	Mar Martin-Trillo	https://journals.biologists.com/dev/article/133/7/1241/43517/EARLY-IN-SHORT-DAYS-1-ESD1-encodes-ACTIN-RELATED
		The Nuclear Actin-Related Protein ARP6 Is a Pleiotropic Developmental Regulator Required for the Maintenance of FLOWERING LOCUS C Expression and Repression of Flowering in Arabidopsis	The Plant Cell	2005	Roger B. Deal	https://academic.oup.com/plcell/article/17/10/2633/6114645
		Arabidopsis meiotic crossover hot spots overlap with H2A.Z nucleosomes at gene promoters	Nature Genetics	2013	Kyuha Choi	https://www.nature.com/articles/ng.2766
		ACTIN-RELATED PROTEIN6 Regulates Female Meiosis by Modulating Meiotic Gene Expression in Arabidopsis	The Plant Cell	2014	Yuan Qin	https://academic.oup.com/plcell/article/26/4/1612/6099844
Sugar	AT3G48430	Nuclear factor Y-mediated H3K27me3 demethylation of the SOC1 locus orchestrates flowering responses of Arabidopsis	Xingliang Hou	2014	Xingliang Hou	https://www.nature.com/articles/ncomms5601
		Modulation of brassinosteroid-regulated gene expression by jumonji domain-containing proteins ELF6 and REF6 in Arabidopsis	PNAS	2008	Xiaofei Yu	https://www.pnas.org/content/105/21/7618
		Arabidopsis REF6 is a histone H3 lysine 27 demethylase	Nature Genetics	2011	Falong Lu	https://www.nature.com/articles/ng.854
		Divergent Roles of a Pair of Homologous Jumonji/Zinc-Finger–Class Transcription Factor Proteins in the Regulation of Arabidopsis Flowering Time	The Plant Cell	2004	Bosl Noh	https://academic.oup.com/plcell/article/16/10/2601/6010515
Hormone Temperature	AT3G51550	Comparison of the effects of a kinase-dead mutation of FERONIA on ovule fertilization and root growth of Arabidopsis	FEBS Letters	2018	Miyoshi Haruta	https://febs.onlinelibrary.wiley.com/doi/10.1002/1873-3468.13157
		Extracellular matrix sensing by FERONIA and Leucine-Rich Repeat Extensins controls vacuolar expansion during cellular elongation in Arabidopsis thaliana	the embo journal	2019	Kai Dünser	https://www.embopress.org/doi/full/10.15252/embj.2018100353
		FERONIA controls pectin- and nitric oxide-mediated male–female interaction	Nature	2020	Qiaohong Duan	https://www.nature.com/articles/s41586-020-2106-2
		FERONIA mediates root nutating growth	the plant journal	2020	En Li	https://onlinelibrary.wiley.com/doi/10.1111/tpj.14984
		A temperature-sensitive FERONIA mutant allele that alters root hair growth	Plant Physiology	2020	Daewon Kim	https://academic.oup.com/plphys/article-abstract/185/2/405/6025189?redirectedFrom=fulltext
Vernalization	AT3G52940	Sterols are required for cell-fate commitment and maintenance of the stomatal lineage in Arabidopsis	the plant journal	2013	Pingping Qian	https://onlinelibrary.wiley.com/doi/10.1111/tpj.12190
		A critical role of sterols in embryonic patterning and meristem programming revealed by the fackel mutants of Arabidopsis thaliana	Genes&Development	2000	Jyan-Chyun Jang	https://www.ncbi.nlm.nih.gov/pmc/articles/PMC316687/
		FACKEL is a sterol C-14 reductase required for organized cell division and expansion in Arabidopsis embryogenesis	Genes&Development	2000	Kathrin Schrick	https://www.ncbi.nlm.nih.gov/pmc/articles/PMC316688/
		Fackel interacts with gibberellic acid signaling and vernalization to mediate flowering in Arabidopsis	Planta	2017	Bingyao Huang	https://link.springer.com/article/10.1007%2Fs00425-017-2652-5
		Sequence and analysis of chromosome 3 of the plant Arabidopsis thaliana	Nature	2000	M Salanoubat	https://www.nature.com/articles/35048706
CircadianClock	AT3G59060	Phytochrome Induces Rapid PIF5 Phosphorylation and Degradation in Response to Red-Light Activation	Plant Physiology	2007	Yu Shen	https://academic.oup.com/plphys/article/145/3/1043/6107060
		The Basic Helix-Loop-Helix Transcription Factor PIF5 Acts on Ethylene Biosynthesis and Phytochrome Signaling by Distinct Mechanisms	The Plant Cell	2007	Rajnish Khanna	https://academic.oup.com/plcell/article/19/12/3915/6092361
		Phytochrome interacting factors 4 and 5 redundantly limit seedling de-etiolation in continuous far-red light	the plant journal	2009	Séverine Lorrain	https://onlinelibrary.wiley.com/doi/10.1111/j.1365-313X.2009.03971.x
		PHYTOCHROME-INTERACTING FACTORS PIF4 and PIF5 Are Implicated in the Regulation of Hypocotyl Elongation in Response to Blue Light in Arabidopsis thaliana	Bioscience, Biotechnology, and Biochemistry	2010	Atsushi KUNIHIRO	https://academic.oup.com/bbb/article/74/12/2538/5949604
		PHYTOCHROME-INTERACTING FACTOR 4 and 5 (PIF4 and PIF5) Activate the Homeobox ATHB2 and Auxin-Inducible IAA29 Genes in the Coincidence Mechanism Underlying Photoperiodic Control of Plant Growth of Arabidopsis thaliana	Plant and Cell Physiology	2011	Atsushi Kunihiro	https://academic.oup.com/pcp/article/52/8/1315/1821565
		Phytochrome interacting factors 4 and 5 control seedling growth in changing light conditions by directly controlling auxin signaling	the plant journal	2012	Patricia Hornitschek	https://onlinelibrary.wiley.com/doi/10.1111/j.1365-313X.2012.05033.x
		PIF4 and PIF5 Transcription Factors Link Blue Light and Auxin to Regulate the Phototropic Response in Arabidopsis	The Plant Cell	2013	Jiaqiang Sun	https://academic.oup.com/plcell/article/25/6/2102/6100567
		The time of day effects of warm temperature on flowering time involve PIF4 and PIF5	Journal of Experimental Botany	2014	Bryan C. Thines	https://academic.oup.com/jxb/article/65/4/1141/499439
		Coordinated transcriptional regulation of isopentenyl diphosphate biosynthetic enzymes in plastids by phytochrome-interacting factor 5	Biochemical and Biophysical Research Communications	2014	KazutoMannen	https://www.sciencedirect.com/science/article/abs/pii/S0006291X13020998?via%3Dihub
		Differentially Phased Leaf Growth and Movements in Arabidopsis Depend on Coordinated Circadian and Light Regulation	The Plant Cell	2014	Tino Dornbusch	https://academic.oup.com/plcell/article/26/10/3911/6101531
		PIF1 promotes phytochrome-regulated growth under photoperiodic conditions in Arabidopsis together with PIF3, PIF4, and PIF5	Journal of Experimental Botany	2014	Judit Soy	https://academic.oup.com/jxb/article/65/11/2925/2877376
		Phytochrome-interacting transcription factors PIF4 and PIF5 induce leaf senescence in Arabidopsis	Nature Communications	2014	Yasuhito Sakuraba	https://www.nature.com/articles/ncomms5636
		Linked circadian outputs control elongation growth and flowering in response to photoperiod and temperature	molecular systems biology	2015	Daniel D Seaton	https://www.embopress.org/doi/full/10.15252/msb.20145766
Vernalization	AT4G02020	Partially redundant functions of two SET-domain polycomb-group proteins in controlling initiation of seed development in Arabidopsis	PNAS	2006	Dongfang Wang	https://www.pnas.org/content/103/35/13244
		Reprogramming of H3K27me3 Is Critical for Acquisition of Pluripotency from Cultured Arabidopsis Tissues	PLOS GENETICS	2012	Chongsheng He	https://journals.plos.org/plosgenetics/article?id=10.1371/journal.pgen.1002911
		Arabidopsis Flower and Embryo Developmental Genes are Repressed in Seedlings by Different Combinations of Polycomb Group Proteins in Association with Distinct Sets of Cis-regulatory Elements	PLOS GENETICS	2016	Hua Wang	https://journals.plos.org/plosgenetics/article?id=10.1371/journal.pgen.1005771
		Polycomb repressive complex 2 attenuates ABA-induced senescence in Arabidopsis	the plant journal	2018	Chunmei Liu	https://onlinelibrary.wiley.com/doi/10.1111/tpj.14125
		The complexity of PRC2 catalysts CLF and SWN in plants	Biochem Soc Trans	2020	Jie Shu	https://portlandpress.com/biochemsoctrans/article-abstract/48/6/2779/226926/The-complexity-of-PRC2-catalysts-CLF-and-SWN-in?redirectedFrom=fulltext
CircadianClock Temperature	AT4G08920	COP1-Mediated Ubiquitination of CONSTANS Is Implicated in Cryptochrome Regulation of Flowering in Arabidopsis	The Plant Cell	2008	Li-Jun Liu	https://academic.oup.com/plcell/article/20/2/292/6091219
		Photoreceptor Regulation of CONSTANS Protein in Photoperiodic Flowering	SCIENCE	2004	FEDERICO VALVERDE	https://www.science.org/doi/10.1126/science.1091761
		The CRY1 Blue Light Photoreceptor of Arabidopsis Interacts with Phytochrome A In Vitro	Molecular Cell	1998	Margaret Ahmad	https://www.cell.com/molecular-cell/fulltext/S1097-2765(00)80094-5?_returnURL=https%3A%2F%2Flinkinghub.elsevier.com%2Fretrieve%2Fpii%2FS1097276500800945%3Fshowall%3Dtrue
		Blue-light promotion of flowering is absent in hy4 mutants of Arabidopsis	Planta	1996	David J. Bagnall	https://link.springer.com/article/10.1007%2FBF00208319
		Association of Flavin Adenine Dinucleotide with the Arabidopsis Blue Light Receptor CRY1	SCIENCE	1995	CHENTAO LIN	https://www.science.org/doi/10.1126/science.7638620
Temperature	AT4G10180	De-Etiolated 1 and Damaged DNA Binding Protein 1 Interact to Regulate Arabidopsis Photomorphogenesis	Current Biology	2002	Dana F. Schroeder	https://www.cell.com/current-biology/fulltext/S0960-9822(02)01106-5?_returnURL=https%3A%2F%2Flinkinghub.elsevier.com%2Fretrieve%2Fpii%2FS0960982202011065%3Fshowall%3Dtrue
		The Photomorphogenesis Regulator DET1 Binds the Amino-Terminal Tail of Histone H2B in a Nucleosome Context	Current Biology	2002	Giovanna Benvenuto	https://www.cell.com/current-biology/fulltext/S0960-9822(02)01105-3?_returnURL=https%3A%2F%2Flinkinghub.elsevier.com%2Fretrieve%2Fpii%2FS0960982202011053%3Fshowall%3Dtrue
		Extragenic Suppressors of the Arabidopsis det1 Mutant Identify Elements of Flowering-Time and Light-Response Regulatorys	Genetics	1997	Alan E Pepper	https://academic.oup.com/genetics/article/145/4/1125/6018137
		DET1, a negative regulator of light-mediated development and gene expression in arabidopsis, encodes a novel nuclear-localized protein	Cell	1994	Alan Pepper	https://www.cell.com/cell/pdf/0092-8674(94)90577-0.pdf?_returnURL=https%3A%2F%2Flinkinghub.elsevier.com%2Fretrieve%2Fpii%2F0092867494905770%3Fshowall%3Dtrue
		Mutations in the DET1 gene affect cell-type-specific expression of light-regulated genes and chloroplast development in Arabidopsis	PNAS	1990	Joanne Chory	https://www.pnas.org/content/87/22/8776
		Arabidopsis thaliana mutant that develops as a light-grown plant in the absence of light	Cell	1989	Joanne Chory	https://www.cell.com/cell/pdf/0092-8674(89)90950-1.pdf?_returnURL=https%3A%2F%2Flinkinghub.elsevier.com%2Fretrieve%2Fpii%2F0092867489909501%3Fshowall%3Dtrue
		Arabidopsis DET1 degrades HFR1 but stabilizes PIF1 to precisely regulate seed germination	PNAS	2015	Hui Shi	https://www.pnas.org/content/112/12/3817
		Negative regulatory roles of DE-ETIOLATED1 in flowering time inArabidopsis	Scientific Reports	2015	Min-Young Kang	https://www.nature.com/articles/srep09728
		Arabidopsis DE-ETIOLATED1 Represses Photomorphogenesis by Positively Regulating Phytochrome-Interacting Factors in the Dark	The Plant Cell	2014	Jie Dong	https://academic.oup.com/plcell/article/26/9/3630/6100331
		Analysis of the mutational effects of the COP/DET/FUS loci on genome expression profiles reveals their overlapping yet not identical roles in regulating Arabidopsis seedling development	Development	2003	Ligeng Ma	https://journals.biologists.com/dev/article/130/5/969/52024/Analysis-of-the-mutational-effects-of-the-COP-DET
Aging	AT4G15415	Knock-down of protein phosphatase 2A subunit B'γ promotes phosphorylation of CALRETICULIN 1 in Arabidopsis thaliana	Plant Signaling & Behavior	2011	Andrea Trotta	https://www.tandfonline.com/doi/abs/10.4161/psb.6.11.17829
		Antagonistic Regulation of Flowering Time through Distinct Regulatory Subunits of Protein Phosphatase 2A	PLOS One	2013	Behzad Heidari	https://journals.plos.org/plosone/article?id=10.1371/journal.pone.0067987
		Subunits B′γ and B′ζ of protein phosphatase 2A regulate photo-oxidative stress responses and growth in Arabidopsis thaliana	plant,Cell&Encironment	2015	Grzegorz Konert	https://onlinelibrary.wiley.com/doi/10.1111/pce.12575
		PROTEIN PHOSPHATASE 2A-B′γ Controls Botrytis cinerea Resistance and Developmental Leaf Senescence	Plant Physiology	2020	Guido Durian	https://academic.oup.com/plphys/article/182/2/1161/6116165
		Regulatory Subunit B′γ of Protein Phosphatase 2A Prevents Unnecessary Defense Reactions under Low Light in Arabidopsis	Plant Physiology	2011	Andrea Trotta	https://academic.oup.com/plphys/article/156/3/1464/6108812
Vernalization	AT4G20370	FLOWERING LOCUS T has higher protein mobility than TWIN SISTER OF FT	Journal of Experimental Botany	2015	Suhyun Jin	https://academic.oup.com/jxb/article/66/20/6109/551443
		The Florigen Genes FT and TSF Modulate Lateral Shoot Outgrowth in Arabidopsis thaliana	Plant and Cell Physiology	2013	Kazuhisa Hiraoka	https://academic.oup.com/pcp/article/54/3/352/1934163
		TWIN SISTER OF FT, GIGANTEA, and CONSTANS Have a Positive But Indirect Effect on Blue Light-Induced Stomatal Opening in Arabidopsis	Plant Physiology	2013	Eigo Ando	https://academic.oup.com/plphys/article/162/3/1529/6110838
		Cytokinin promotes flowering of Arabidopsis via transcriptional activation of the FT paralogue TSF	the plant journal	2011	Maria D’Aloia	https://onlinelibrary.wiley.com/doi/10.1111/j.1365-313X.2011.04482.x
		Genetic and spatial interactions between FT, TSF and SVP during the early stages of floral induction in Arabidopsis	the plant journal	2009	Seonghoe Jang	https://onlinelibrary.wiley.com/doi/10.1111/j.1365-313X.2009.03986.x
		Export of FT Protein from Phloem Companion Cells Is Sufficient for Floral Induction in Arabidopsis	Current Biology	2007	Johannes Mathieu	https://www.cell.com/current-biology/fulltext/S0960-9822(07)01389-9?_returnURL=https%3A%2F%2Flinkinghub.elsevier.com%2Fretrieve%2Fpii%2FS0960982207013899%3Fshowall%3Dtrue
		TWIN SISTER OF FT (TSF) Acts as a Floral Integrator Redundantly with FT	Plant and Cell Physiology	2005	Ayako Yamaguchi	https://academic.oup.com/pcp/article/46/8/1175/1875348
		Integration of Flowering Signals in Winter-Annual Arabidopsis	Plant Physiology	2005	Scott D. Michaels	https://academic.oup.com/plphys/article/137/1/149/6112577
CircadianClock	AT4G20400	A plant-specific histone H3 lysine 4 demethylase represses the floral transition in Arabidopsis	the plant journal	2010	Wannian Yang	https://onlinelibrary.wiley.com/doi/10.1111/j.1365-313X.2010.04182.x
		Mutations in the Arabidopsis H3K4me2/3 Demethylase JMJ14 Suppress Posttranscriptional Gene Silencing by Decreasing Transgene Transcription	The Plant Cell	2012	Ivan Le Masson	https://academic.oup.com/plcell/article/24/9/3603/6100566
		JMJ14, a JmjC domain protein, is required for RNA silencing and cell-to-cell movement of an RNA silencing signal in Arabidopsis	Genes&Development	2010	Iain R. Searle	http://genesdev.cshlp.org/content/24/10/986
		JMJ14 is an H3K4 demethylase regulating flowering time in Arabidopsis	Cell Research	2010	Falong Lu	https://www.nature.com/articles/cr201027
		Repression of FLOWERING LOCUS T Chromatin by Functionally Redundant Histone H3 Lysine 4 Demethylases in Arabidopsis	PLOS ONE	2009	Ju-Hee Jeong	https://journals.plos.org/plosone/article?id=10.1371/journal.pone.0008033
CircadianClock	AT4G25420	The gibberellin biosynthetic genes AtGA20ox1 and AtGA20ox2 act, partially redundantly, to promote growth and development throughout the Arabidopsis life cycle	the plant journal	2007	Ivo Rieu	https://onlinelibrary.wiley.com/doi/10.1111/j.1365-313X.2007.03356.x
		Modification of gibberellin production and plant development in Arabidopsis by sense and antisense expression of gibberellin 20-oxidase genes	the plant journal	2008	Jeremy P	https://onlinelibrary.wiley.com/doi/full/10.1046/j.1365-313X.1999.00410.x
		The GA5 locus of Arabidopsis thaliana encodes a multifunctional gibberellin 20-oxidase: molecular cloning and functional expression	PNAS	1995	Y L Xu	https://www.pnas.org/content/92/14/6640
		The Metabolism of Gibberellin A20 to Gibberellin A1 by Tall and Dwarf Mutants of Oryza sativa and Arabidopsis thaliana	Plant Physiology	1994	M. Kobayashi	https://academic.oup.com/plphys/article/106/4/1367/6068758
		Endogenous gibberellins in Arabidopsis thaliana and possible steps blocked in the biosynthetics of the semidwarf ga4 and ga5 mutants	PNAS	1990	M Talon	https://www.pnas.org/content/87/20/7983
		Arabidopsis semidwarfs evolved from independent mutations in GA20ox1, ortholog to green revolution dwarf alleles in rice and barley	PNAS	2013	Luis Barboza	https://www.pnas.org/content/110/39/15818
		Analysis of the Developmental Roles of the Arabidopsis Gibberellin 20-Oxidases Demonstrates That GA20ox1, -2, and -3 Are the Dominant Paralogs	The Plant Cell	2012	Andrew R.G. Plackett	https://academic.oup.com/plcell/article/24/3/941/6097253
CircadianClock Vernalization	AT4G31120	SKB1/PRMT5-mediated histone H4R3 dimethylation of Ib subgroup bHLH genes negatively regulates iron homeostasis in Arabidopsis thaliana	the plant journal	2013	Huajie Fan	https://onlinelibrary.wiley.com/doi/10.1111/tpj.12380
		Arabidopsis Histone Methylase CAU1/PRMT5/SKB1 Acts as an Epigenetic Suppressor of the Calcium Signaling Gene CAS to Mediate Stomatal Closure in Response to Extracellular Calcium	The Plant Cell	2013	Yan-Lei Fu	https://academic.oup.com/plcell/article/25/8/2878/6096526
		Arabidopsis Floral Initiator SKB1 Confers High Salt Tolerance by Regulating Transcription and Pre-mRNA Splicing through Altering Histone H4R3 and Small Nuclear Ribonucleoprotein LSM4 Methylation	The Plant Cell	2011	Zhaoliang Zhang	https://academic.oup.com/plcell/article/23/1/396/6094956
		A methyl transferase links the circadian clock to the regulation of alternative splicing	Nature	2010	Sabrina E. Sanchez	https://www.nature.com/articles/nature09470
		Histone arginine methylation is required for vernalization-induced epigenetic silencing of FLC in winter-annual Arabidopsis thaliana	PNAS	2008	Robert J. Schmitz	https://www.pnas.org/content/105/2/411
		Mutations in the Type II Protein Arginine Methyltransferase AtPRMT5 Result in Pleiotropic Developmental Defects in Arabidopsis	Plant Physiology	2007	Plant Physiology	https://academic.oup.com/plphys/article/144/4/1913/6106857
		SKB1-mediated symmetric dimethylation of histone H4R3 controls flowering time in Arabidopsis	the embo journal	2007	Xin Wang	https://www.embopress.org/doi/full/10.1038/sj.emboj.7601647
Autonomous Hormone Sugar Temperature	AT4G39400	Identification of critical cysteine sites in brassinosteroid-insensitive 1 and novel signaling regulators using a transient expression system	New Phytologist	2019	Guozhong Huang	https://nph.onlinelibrary.wiley.com/doi/10.1111/nph.15709
		The brassinosteroid receptor kinase, BRI1, plays a role in seed germination and the release of dormancy by cold stratification	Journal of Plant Physiology	2019	Sang YeolKim	https://www.sciencedirect.com/science/article/abs/pii/S0176161719301452?via%3Dihub
		Putrescine metabolism modulates the biphasic effects of brassinosteroids on canola and Arabidopsis salt tolerance	plant,Cell&Encironment	2020	Jinlong Liu	https://onlinelibrary.wiley.com/doi/10.1111/pce.13757
		A defect in BRI1-EMS-SUPPRESSOR 1 (bes1)-mediated brassinosteroid signaling increases photoinhibition and photo-oxidative stress during heat stress in Arabidopsis	Plant Science	2020	ArnonSetsungnern	https://www.sciencedirect.com/science/article/abs/pii/S0168945220300728?via%3Dihub
		Endocytosis of BRASSINOSTEROID INSENSITIVE1 Is Partly Driven by a Canonical Tyr-Based Motif	The Plant Cell	2020	Derui Liu	https://academic.oup.com/plcell/article-abstract/32/11/3598/6099444?redirectedFrom=fulltext
Temperature	AT5G04275	Repression of Flowering by the miR172 Target SMZ	plos biology	2009	Johannes Mathieu	https://journals.plos.org/plosbiology/article?id=10.1371/journal.pbio.1000148
		The GIGANTEA-Regulated MicroRNA172 Mediates Photoperiodic Flowering Independent of CONSTANS in Arabidopsis	The Plant Cell	2007	Jae-Hoon Jung	https://academic.oup.com/plcell/article/19/9/2736/6092170
		miR172 regulates stem cell fate and defines the inner boundary of APETALA3 and PISTILLATA expression domain in Arabidopsis floral meristems	the plant journal	2007	Li Zhao	https://onlinelibrary.wiley.com/doi/10.1111/j.1365-313X.2007.03181.x
		Specific Effects of MicroRNAs on the Plant Transcriptome	Developmental Cell	2005	Rebecca Schwab	https://www.cell.com/developmental-cell/fulltext/S1534-5807(05)00022-5?_returnURL=https%3A%2F%2Flinkinghub.elsevier.com%2Fretrieve%2Fpii%2FS1534580705000225%3Fshowall%3Dtrue
		Regulation of Flowering Time and Floral Organ Identity by a MicroRNA and Its APETALA2-Like Target Genes	The Plant Cell	2003	Milo J. Aukerman	https://academic.oup.com/plcell/article/15/11/2730/6010157
		CARPEL FACTORY, a Dicer Homolog, and HEN1, a Novel Protein, Act in microRNA Metabolism in Arabidopsis thaliana	Current Biology	2002	Wonkeun Park	https://www.cell.com/current-biology/fulltext/S0960-9822(02)01017-5?_returnURL=https%3A%2F%2Flinkinghub.elsevier.com%2Fretrieve%2Fpii%2FS0960982202010175%3Fshowall%3Dtrue
		The Sequential Action of miR156 and miR172 Regulates Developmental Timing in Arabidopsis	Cell	2009	Gang Wu	https://www.cell.com/cell/fulltext/S0092-8674(09)00778-8?_returnURL=https%3A%2F%2Flinkinghub.elsevier.com%2Fretrieve%2Fpii%2FS0092867409007788%3Fshowall%3Dtrue
		Regulation of flowering time and floral patterning by miR172	Journal of Experimental Botany	2011	Journal of Experimental Botany	https://academic.oup.com/jxb/article/62/2/487/589892
		SHORT VEGETATIVE PHASE (SVP) protein negatively regulates miR172 transcription via direct binding to the pri-miR172a promoter in Arabidopsis	FEBS Letters	2012	Hyun Jung Cho	https://febs.onlinelibrary.wiley.com/doi/full/10.1016/j.febslet.2012.05.035
		Orchestration of the Floral Transition and Floral Development in Arabidopsis by the Bifunctional Transcription Factor APETALA2	The Plant Cell	2010	Levi Yant	https://academic.oup.com/plcell/article/22/7/2156/6095936
		On reconciling the interactions between APETALA2, miR172 and AGAMOUS with the ABC model of flower development	Development	2010	Heike Wollmann	https://journals.biologists.com/dev/article/137/21/3633/44055/On-reconciling-the-interactions-between-APETALA2
Autonomous	AT5G05690	Attenuation of brassinosteroid signaling enhances FLC expression and delays flowering	Development	2007	Malgorzata A. Domagalska	https://journals.biologists.com/dev/article/134/15/2841/52843/Attenuation-of-brassinosteroid-signaling-enhances
		Brassinosteroids Rescue the Deficiency of CYP90, a Cytochrome P450, Controlling Cell Elongation and De-etiolation in Arabidopsis	Cell	1996	Miklós Szekeres	https://www.cell.com/cell/fulltext/S0092-8674(00)81094-6?_returnURL=https%3A%2F%2Flinkinghub.elsevier.com%2Fretrieve%2Fpii%2FS0092867400810946%3Fshowall%3Dtrue
		Diurnal Regulation of the Brassinosteroid-Biosynthetic CPD Gene in Arabidopsis	Plant Physiology	2006	Simona Bancos	https://academic.oup.com/plphys/article/141/1/299/6115094
		CYP90A1/CPD, a Brassinosteroid Biosynthetic Cytochrome P450 of Arabidopsis, Catalyzes C-3 Oxidation	JBC	2012	Toshiyuki Ohnishi	https://www.jbc.org/article/S0021-9258(20)63102-7/fulltext
		On the role of subunit M in cytochrome cbb3 oxidase	Biochemical and Biophysical Research Communications	2017	Catarina A.Carvalheda	https://www.sciencedirect.com/science/article/abs/pii/S0006291X17313736?via%3Dihub
Temperature	AT5G06100	The MicroRNA159-Regulated GAMYB-like Genes Inhibit Growth and Promote Programmed Cell Death in Arabidopsis	Plant Physiology	2010	Maria M. Alonso-Peral	https://academic.oup.com/plphys/article/154/2/757/6111514
		MicroRNAs with analogous target complementarities perform with highly variable efficacies in Arabidopsis	FEBS Letters	2013	Ira Deveson	https://febs.onlinelibrary.wiley.com/doi/full/10.1016/j.febslet.2013.09.037
		Phosphorylation of CBP20 Links MicroRNA to Root Growth in the Ethylene Response	PLOS GENETICS	2016	Fan Zhang	https://journals.plos.org/plosgenetics/article?id=10.1371/journal.pgen.1006437
		The Arabidopsis GAMYB-Like Genes, MYB33 and MYB65, Are MicroRNA-Regulated Genes That Redundantly Facilitate Anther Development	The Plant Cell	2005	Anthony A. Millar	https://academic.oup.com/plcell/article/17/3/705/6114455
		Modulation of floral development by a gibberellin-regulated microRNA	Development	2004	Patrick Achard	https://journals.biologists.com/dev/article/131/14/3357/52331/Modulation-of-floral-development-by-a-gibberellin
CircadianClock	AT5G06600	Ubiquitin-Specific Proteases UBP12 and UBP13 Act in Circadian Clock and Photoperiodic Flowering Regulation in Arabidopsis	Plant Physiology	2013	Xia Cui	https://academic.oup.com/plphys/article/162/2/897/6110775
		Deubiquitinating enzymes AtUBP12 and AtUBP13 and their tobacco homologue NtUBP12 are negative regulators of plant immunity	New Phytologist	2011	Richard Ewan	https://nph.onlinelibrary.wiley.com/doi/10.1111/j.1469-8137.2011.03672.x
Autonomous CircadianClock Hormone Temperature	AT5G10140	FLOWERING LOCUS C Mediates Natural Variation in the High-Temperature Response of the Arabidopsis Circadian Clock	The Plant Cell	2006	Kieron D. Edwards	https://academic.oup.com/plcell/article/18/3/639/6114825
		Prevention of early flowering by expression of FLOWERING LOCUS C requires methylation of histone H3 K36	Nature Cell Biology	2005	Zhong Zhao	https://www.nature.com/articles/ncb1329
		A New Arabidopsis Gene, FLK, Encodes an RNA Binding Protein with K Homology Motifs and Regulates Flowering Time via FLOWERING LOCUS C	The Plant Cell	2004	Mi-Hye Lim	https://academic.oup.com/plcell/article/16/3/731/6010341
		Attenuation of FLOWERING LOCUS C activity as a mechanism for the evolution of summer-annual flowering behavior in Arabidopsis	PNAS	2003	Scott D. Michaels	https://www.pnas.org/content/100/17/10102
		Different Regulatory Regions Are Required for the Vernalization-Induced Repression of FLOWERING LOCUS C and for the Epigenetic Maintenance of Repression	The Plant Cell	2002	Candice C. Sheldon	https://academic.oup.com/plcell/article/14/10/2527/6009843
		Loss of FLOWERING LOCUS C Activity Eliminates the Late-Flowering Phenotype of FRIGIDA and Autonomous Mutations but Not Responsiveness to Vernalization	The Plant Cell	2001	Scott D. Michaels	https://academic.oup.com/plcell/article/13/4/935/6009524
		The FLF MADS Box Gene: A Repressor of Flowering in Arabidopsis Regulated by Vernalization and Methylation	The Plant Cell	1999	Candice C. Sheldon	https://academic.oup.com/plcell/article/11/3/445/6008534
		FLOWERING LOCUS C Encodes a Novel MADS Domain Protein That Acts as a Repressor of Flowering	The Plant Cell	1999	Scott D. Michaels	https://academic.oup.com/plcell/article/11/5/949/6008557
		Interaction ofFLC and late-flowering mutations inArabidopsis thaliana	Molecular and General Genetics MGG	1996	S. L. Sanda	https://link.springer.com/article/10.1007%2FBF02174346
		Repression of Flowering in Arabidopsis Requires Activation of FLOWERING LOCUS C Expression by the Histone Variant H2A.Z	The Plant Cell	2007	Roger B. Deal	https://academic.oup.com/plcell/article/19/1/74/6091777
		Cold-induced silencing by long antisense transcripts of an Arabidopsis Polycomb target	Nature	2009	Szymon Swiezewski	https://www.nature.com/articles/nature08618
		R-Loop Stabilization Represses Antisense Transcription at the Arabidopsis FLC Locus	SCIENCE	2013	QIANWEN SUN	https://www.science.org/doi/10.1126/science.1234848
		Antagonistic Roles for H3K36me3 and H3K27me3 in the Cold-Induced Epigenetic Switch at Arabidopsis FLC	current Biology	2014	Hongchun Yang	https://doi.org/10.1016/j.cub.2014.06.047
		Combinatorial activities of SHORT VEGETATIVE PHASE and FLOWERING LOCUS C define distinct modes of flowering regulation in Arabidopsis	Genome Biology	2015	Julieta L Mateos	https://genomebiology.biomedcentral.com/articles/10.1186/s13059-015-0597-1
		Seasonal shift in timing of vernalization as an adaptation to extreme winter	Plant Biology	2015	Susan Duncan	https://elifesciences.org/articles/06620
		Heat can erase epigenetic marks of vernalization in Arabidopsis	Plant Signaling & Behavior	2014	Plant Signaling & Behavior	https://www.tandfonline.com/doi/full/10.4161/15592324.2014.990799
Temperature	AT5G15840	CONSTANS mediates between the circadian clock and the control of flowering in Arabidopsis	Paula Suárez-López	2001	Nature	https://www.nature.com/articles/35074138
		Mutagenesis of Plants Overexpressing CONSTANS Demonstrates Novel Interactions among Arabidopsis Flowering-Time Genes	The Plant Cell	2000	Hitoshi Onouchi	https://academic.oup.com/plcell/article/12/6/885/6008837
		A genetic and physiological analysis of late flowering mutants in Arabidopsis thaliana	Molecular and General Genetics MGG	1991	M. Koornneef	https://link.springer.com/article/10.1007%2FBF00264213
		Distinct Roles of CONSTANS Target Genes in Reproductive Development of Arabidopsis	SCIENCE	2000	ALON SAMACH	https://www.science.org/doi/10.1126/science.288.5471.1613
		Activation of floral meristem identity genes in Arabidopsis	Nature volume	1996	Rüdiger Simon	https://www.nature.com/articles/384059a0
		The CONSTANS gene of Arabidopsis promotes flowering and encodes a protein showing similarities to zinc finger transcription factors	Cell	1995	J Putterill	https://pubmed.ncbi.nlm.nih.gov/7697715/
		Developmental and age-related processes that influence the longevity and senescence of photosynthetic tissues in arabidopsis	The Plant Cell	1993	L L Hensel	https://academic.oup.com/plcell/article/5/5/553/5984515
		Chromosome walking with YAC clones in Arabidopsis: isolation of 1700 kb of contiguous DNA on chromosome 5, including a 300 kb region containing the flowering-time gene CO	Molecular and General Genetics MGG	1993	Joanna Putterill	https://link.springer.com/article/10.1007%2FBF00281613
		CONSTANS and the CCAAT Box Binding Complex Share a Functionally Important Domain and Interact to Regulate Flowering of Arabidopsis	The Plant Cell	2006	Stephan Wenkel	https://academic.oup.com/plcell/article/18/11/2971/6115456
		CONSTANS Activates SUPPRESSOR OF OVEREXPRESSION OF CONSTANS 1 through FLOWERING LOCUS T to Promote Flowering in Arabidopsis	Plant Physiology	2005	Seung Kwan Yoo	https://academic.oup.com/plphys/article/139/2/770/6113468
		CONSTANS acts in the phloem to regulate a systemic signal that induces photoperiodic flowering of Arabidopsis	Development	2004	Hailong An	https://journals.biologists.com/dev/article/131/15/3615/42501/CONSTANS-acts-in-the-phloem-to-regulate-a-systemic
		Photoreceptor Regulation of CONSTANS Protein in Photoperiodic Flowering	SCIENCE	2004	FEDERICO VALVERDE	https://www.science.org/doi/10.1126/science.1091761
Flower_development Vernalization	AT5G17690	TFL2/LHP1 is involved in auxin biosynthesis through positive regulation of YUCCA genes	the plant journal	2010	Kristina Rizzardi	https://onlinelibrary.wiley.com/doi/10.1111/j.1365-313X.2010.04470.x
		Control of Flowering and Cell Fate by LIF2, an RNA Binding Partner of the Polycomb Complex Component LHP1	PLOS ONE	2011	David Latrasse	https://journals.plos.org/plosone/article?id=10.1371/journal.pone.0016592
		The Arabidopsis LHP1 protein colocalizes with histone H3 Lys27 trimethylation	Nature Structural & Molecular Biology	2007	Xiaoyu Zhang	https://www.nature.com/articles/nsmb1283
		Arabidopsis TFL2/LHP1 Specifically Associates with Genes Marked by Trimethylation of Histone H3 Lysine 27	PLOS GENETICS	2007	Franziska Turck	https://journals.plos.org/plosgenetics/article?id=10.1371/journal.pgen.0030086
		LHP1, the Arabidopsis homologue of HETEROCHROMATIN PROTEIN1, is required for epigenetic silencing of FLC	PNAS	2006	Joshua S. Mylne	https://www.pnas.org/content/103/13/5012
		The Arabidopsis LHP1 protein is a component of euchromatin	﻿Planta	2005	Marc Libault	https://link.springer.com/article/10.1007%2Fs00425-005-0129-4
		Arabidopsis TERMINAL FLOWER 2 Gene Encodes a Heterochromatin Protein 1 Homolog and Represses both FLOWERING LOCUS T to Regulate Flowering Time and Several Floral Homeotic Genes	Plant and Cell Physiology	2003	Toshihisa Kotake	https://academic.oup.com/pcp/article/44/6/555/1834078
		TERMINAL FLOWER2, an Arabidopsis Homolog of HETEROCHROMATIN PROTEIN1, Counteracts the Activation of FLOWERING LOCUS T by CONSTANS in the Vascular Tissues of Leaves to Regulate Flowering Time	The Plant Cell	2003	Shinobu Takada	https://academic.oup.com/plcell/article/15/12/2856/6009974
		The TERMINAL FLOWER2 (TFL2) Gene Controls the Reproductive Transition and Meristem Identity in Arabidopsis thaliana	Genetics	1998	Annika Sundås Larsson	https://academic.oup.com/genetics/article/149/2/597/6034356
		Epigenetic maintenance of the vernalized state in Arabidopsis thaliana requires LIKE HETEROCHROMATIN PROTEIN 1	Nature Genetics	2006	Sibum Sung	https://www.nature.com/articles/ng1795
		Mutations in LIKE HETEROCHROMATIN PROTEIN 1 affect flowering time and plant architecture in Arabidopsis	Development	2001	Valérie Gaudin	https://journals.biologists.com/dev/article/128/23/4847/41493/Mutations-in-LIKE-HETEROCHROMATIN-PROTEIN-1-affect
		Starch metabolism and antiflorigenic signals modulate the juvenile-to-adult phase transition in Arabidopsis	Plant,Cell&Encironment	2013	IANIS G. MATSOUKAS	https://onlinelibrary.wiley.com/doi/10.1111/pce.12088
Autonomous	AT5G23720	Double Knockout Mutants of Arabidopsis Grown under Normal Conditions Reveal that the Plastidial Phosphorylase Isozyme Participates in Transitory Starch Metabolism	Plant Physiology	2014	Irina Malinova	https://academic.oup.com/plphys/article/164/2/907/6113058
		Starch Synthase 4 and Plastidal Phosphorylase Differentially Affect Starch Granule Number and Morphology	Plant Physiology	2017	Irina Malinova	https://academic.oup.com/plphys/article/174/1/73/6116765
		The phs1-3 mutation in a putative dual-specificity protein tyrosine phosphatase gene provokes hypersensitive responses to abscisic acid in Arabidopsis thaliana	the plant journal	2006	Anne-Laure Quettier	https://onlinelibrary.wiley.com/doi/10.1111/j.1365-313X.2006.02823.x
		The mitogen-activated protein kinase phosphatase PHS1 regulates flowering in Arabidopsis thaliana	planta	2016	Qian Tang	https://link.springer.com/article/10.1007%2Fs00425-015-2447-5
		Mitogen-activated protein kinase phosphatase PHS1 is retained in the cytoplasm by nuclear extrusion signal-dependent and independent mechanisms	planta	2010	Jaromir Pytela	https://link.springer.com/article/10.1007%2Fs00425-010-1135-8
Photoperiod Temperature	AT5G24470	Transcriptional repressor PRR5 directly regulates clock-outputs	PNAS	2012	Norihito Nakamichi	https://www.pnas.org/content/109/42/17123
		PRR5 regulates phosphorylation, nuclear import and subnuclear localization of TOC1 in the Arabidopsis circadian clock	the embo journal	2010	Lei Wang	https://www.embopress.org/doi/full/10.1038/emboj.2010.76
		PSEUDO-RESPONSE REGULATORS 9, 7, and 5 Are Transcriptional Repressors in the Arabidopsis Circadian Clock	The Plant Cell	2010	Norihito Nakamichi	https://academic.oup.com/plcell/article/22/3/594/6096705
		Insight into Missing Genetic Links Between Two Evening-Expressed Pseudo-Response Regulator Genes TOC1 and PRR5 in the Circadian Clock-Controlled Circuitry in Arabidopsis thaliana	Plant and Cell Physiology	2008	Plant and Cell Physiology	https://academic.oup.com/pcp/article/49/2/201/1923319
		Arabidopsis Clock-Associated Pseudo-Response Regulators PRR9, PRR7 and PRR5 Coordinately and Positively Regulate Flowering Time Through the Canonical CONSTANS-Dependent Photoperiodic	Plant and Cell Physiology	2007	Norihito Nakamichi	https://academic.oup.com/pcp/article/48/6/822/2756916
		PSEUDO-RESPONSE REGULATORS, PRR9, PRR7 and PRR5, Together Play Essential Roles Close to the Circadian Clock of Arabidopsis thaliana	Plant and Cell Physiology	2005	Norihito Nakamichi	https://academic.oup.com/pcp/article/46/5/686/1841644
		The Arabidopsis Pseudo-response Regulators, PRR5 and PRR7, Coordinately Play Essential Roles for Circadian Clock Function	Plant and Cell Physiology	2005	Norihito Nakamichi	https://academic.oup.com/pcp/article/46/4/609/1872970
		Comparative Genetic Studies on the APRR5 and APRR7 Genes Belonging to the APRR1/TOC1 Quintet Implicated in Circadian Rhythm, Control of Flowering Time, and Early Photomorphogenesis	Plant and Cell Physiology	2003	Yoko Yamamoto	https://academic.oup.com/pcp/article/44/11/1119/1939831
		Aberrant Expression of the Arabidopsis Circadian-Regulated APRR5 Gene Belonging to the APRR1/TOC1 Quintet Results in Early Flowering and Hypersensitiveness to Light in Early Photomorphogenesis	Plant and Cell Physiology	2002	Eriko Sato	https://academic.oup.com/pcp/article/43/11/1374/1934951
Flower_development	AT5G24860	FPF1 transgene leads to altered flowering time and root development in rice	Plant Cell Reports	2005	Ming-Li Xu	https://link.springer.com/article/10.1007%2Fs00299-004-0906-8
		An α‐crystallin gene, ACD31.2 from Arabidopsis is negatively regulated by FPF1 overexpression, floral induction, gibberellins, and long days	Journal of Experimental Botany	2004	John W. Chandler	https://academic.oup.com/jxb/article/55/401/1433/478955
		FPF1 modulates the competence to flowering in Arabidopsis	the plant journal	2002	Siegbert Melzer	https://onlinelibrary.wiley.com/doi/full/10.1046/j.1365-313X.1999.00461.x
		FPF1 promotes flowering in Arabidopsis	The Plant Cell	1997	T Kania	https://academic.oup.com/plcell/article/9/8/1327/5986471
CircadianClock Hormone Sugar Temperature	AT5G45830	Alternative Polyadenylation of the Sense Transcript Controls Antisense Transcription of DELAY OF GERMINATION 1 in Arabidopsis	Molecular Cell	2017	Justyna Kowalczyk	https://www.cell.com/molecular-plant/fulltext/S1674-2052(17)30227-7?_returnURL=https%3A%2F%2Flinkinghub.elsevier.com%2Fretrieve%2Fpii%2FS1674205217302277%3Fshowall%3Dtrue
		Antisense transcription represses Arabidopsis seed dormancy QTL DOG1 to regulate drought tolerance	the embo journal	2017	Ruslan Yatusevich	https://www.embopress.org/doi/full/10.15252/embr.201744862
		Combined transcriptome and translatome analyses reveal a role for tryptophan-dependent auxin biosynthesis in the control of DOG1-dependent seed dormancy	New Phytologist	2017	Bing Bai	https://nph.onlinelibrary.wiley.com/doi/10.1111/nph.14885
		Trait analysis reveals DOG1 determines initial depth of seed dormancy, but not changes during dormancy cycling that result in seedling emergence timing	New Phytologist	2019	Steven Footitt	https://nph.onlinelibrary.wiley.com/doi/10.1111/nph.16081
		Functional variants of DOG1 control seed chilling responses and variation in seasonal life-history strategies in Arabidopsis thaliana	PNAS	2020	Alejandra Martínez-Berdeja	https://www.pnas.org/content/117/5/2526
Hormone Sugar	AT5G46210	CUL4 associates with DDB1 and DET1 and its downregulation affects diverse aspects of development in Arabidopsis thaliana	the plant journal	2006	Anne Bernhardt	https://onlinelibrary.wiley.com/doi/10.1111/j.1365-313X.2006.02810.x
		MSI4/FVE interacts with CUL4–DDB1 and a PRC2-like complex to control epigenetic regulation of flowering time in Arabidopsis	PNAS	2011	Maghsoud Pazhouhandeh	https://www.pnas.org/content/108/8/3430
		Arabidopsis CULLIN4-Damaged DNA Binding Protein 1 Interacts with CONSTITUTIVELY PHOTOMORPHOGENIC1-SUPPRESSOR OF PHYA Complexes to Regulate Photomorphogenesis and Flowering Time	The Plant Cell	2010	Haodong Chen	https://academic.oup.com/plcell/article/22/1/108/6094855
Sugar	AT5G47010	Arabidopsis UPF1 RNA Helicase for Nonsense-mediated mRNA Decay is Involved in Seed Size Control and is Essential for Growth	Plant and Cell Physiology	2006	Masato Yoine	https://academic.oup.com/pcp/article/47/5/572/1844218
		The lba1 mutation of UPF1 RNA helicase involved in nonsense-mediated mRNA decay causes pleiotropic phenotypic changes and altered sugar signalling in Arabidopsis	the plant journal	2006	Masato Yoine	https://onlinelibrary.wiley.com/doi/10.1111/j.1365-313X.2006.02771.x
		UPF1 is required for nonsense-mediated mRNA decay (NMD) and RNAi in Arabidopsis	the plant journal	2006	Luis Arciga-Reyes	https://onlinelibrary.wiley.com/doi/10.1111/j.1365-313X.2006.02802.x
		The UPF1 interactome reveals interaction networks between RNA degradation and translation repression factors in Arabidopsis	the plant journal	2018	Clara Chicois	https://onlinelibrary.wiley.com/doi/10.1111/tpj.14022
		Nonsense-Mediated RNA Decay Factor UPF1 Is Critical for Posttranscriptional and Translational Gene Regulation in Arabidopsis	The Plant Cell	2020	Vivek K. Raxwal	https://academic.oup.com/plcell/article/32/9/2725/6115658
Temperature	AT5G57360	Post-translational Regulation of the Arabidopsis Circadian Clock through Selective Proteolysis and Phosphorylation of Pseudo-response Regulator Proteins	JBC	2008	Sumire Fujiwara	https://www.jbc.org/article/S0021-9258(19)49363-0/fulltext
		Targeted Degradation of PSEUDO-RESPONSE REGULATOR5 by an SCFZTL Complex Regulates Clock Function and Photomorphogenesis in Arabidopsis thaliana	The Plant Cell	2007	Takatoshi Kiba	https://academic.oup.com/plcell/article/19/8/2516/6088913
		﻿ZEITLUPE is a circadian photoreceptor stabilized by GIGANTEA in blue light	Nature	2007	Woe-Yeon Kim	https://www.nature.com/articles/nature06132
		Independent Roles for EARLY FLOWERING 3 and ZEITLUPE in the Control of Circadian Timing, Hypocotyl Length, and Flowering Time	Plant Physiology	2005	Woe-Yeon Kim	https://academic.oup.com/plphys/article/139/3/1557/6113504
		The F-Box Protein ZEITLUPE Confers Dosage-Dependent Control on the Circadian Clock, Photomorphogenesis, and Flowering Time	The Plant Cell	2004	David E. Somers	https://academic.oup.com/plcell/article/16/3/769/6010331
		Circadian phase-specific degradation of the F-box protein ZTL is mediated by the proteasome	PNAS	2003	Woe-Yeon Kim	https://www.pnas.org/content/100/8/4933
		Targeted degradation of TOC1 by ZTL modulates circadian function in Arabidopsis thaliana	Nature	2003	Paloma Más	https://www.nature.com/articles/nature02163
		ZEITLUPE Encodes a Novel Clock-Associated PAS Protein from Arabidopsis	Cell	2000	David E Somers	https://www.cell.com/cell/fulltext/S0092-8674(00)80841-7?_returnURL=https%3A%2F%2Flinkinghub.elsevier.com%2Fretrieve%2Fpii%2FS0092867400808417%3Fshowall%3Dtrue
		FKF1, a Clock-Controlled Gene that Regulates the Transition to Flowering in Arabidopsis	Cell	2000	David C Nelson	https://www.cell.com/cell/fulltext/S0092-8674(00)80842-9?_returnURL=https%3A%2F%2Flinkinghub.elsevier.com%2Fretrieve%2Fpii%2FS0092867400808429%3Fshowall%3Dtrue
		LOV KELCH PROTEIN2 and ZEITLUPE repress Arabidopsis photoperiodic flowering under non-inductive conditions, dependent on FLAVIN-BINDING KELCH REPEAT F-BOX1	the plant journal	2011	Tomoyuki Takase	https://onlinelibrary.wiley.com/doi/10.1111/j.1365-313X.2011.04618.x
		The F-box protein ZEITLUPE controls stability and nucleocytoplasmic partitioning of GIGANTEA	Development	2013	Jeongsik Kim	https://journals.biologists.com/dev/article/140/19/4060/45805/The-F-box-protein-ZEITLUPE-controls-stability-and
		Arabidopsis CRY2 and ZTL mediate blue-light regulation of the transcription factor CIB1 by distinct mechanisms	PNAS	2013	Hongtao Liu	https://www.pnas.org/content/110/43/17582
		F-Box Proteins FKF1 and LKP2 Act in Concert with ZEITLUPE to Control Arabidopsis Clock Progression	The Plant Cell	2010	Antoine Baudry	https://academic.oup.com/plcell/article/22/3/606/6096602
Sugar Temperature	AT5G60410	Arabidopsis nitrate reductase activity is stimulated by the E3 SUMO ligase AtSIZ1	Nature Communications	2011	Bong Soo Park	https://www.nature.com/articles/ncomms1408
		Sumoylation of ABI5 by the Arabidopsis SUMO E3 ligase SIZ1 negatively regulates abscisic acid signaling	PNAS	2009	Kenji Miura	https://www.pnas.org/content/106/13/5418
		Flowering time regulation by the SUMO E3 Ligase SIZ1	Plant Signaling & Behavior	2008	Jing Bo Jin	https://www.tandfonline.com/doi/full/10.4161/psb.3.10.6513
		The SUMO E3 ligase, AtSIZ1, regulates flowering by controlling a salicylic acid-mediated floral promotion and through affects on FLC chromatin structure	the plant journal	2007	Jing Bo Jin	https://onlinelibrary.wiley.com/doi/10.1111/j.1365-313X.2007.03359.x
		The Arabidopsis E3 SUMO Ligase SIZ1 Regulates Plant Growth and Drought Responses	The Plant Cell	2007	Rafael Catala	https://academic.oup.com/plcell/article/19/9/2952/6092343
		The Arabidopsis SUMO E3 ligase SIZ1 controls phosphate deficiency responses	PNAS	2005	Kenji Miura	https://www.pnas.org/content/102/21/7760
		The Arabidopsis E3 Ubiquitin Ligase HOS1 Negatively Regulates CONSTANS Abundance in the Photoperiodic Control of Flowering	The Plant Cell	2012	Ana Lazaro	https://academic.oup.com/plcell/article/24/3/982/6097250
		FLC-mediated flowering repression is positively regulated by sumoylation	Journal of Experimental Botany	2014	Ga Hyun Son	https://academic.oup.com/jxb/article/65/1/339/431115
		Sumoylation of transcription factor MYB30 by the small ubiquitin-like modifier E3 ligase SIZ1 mediates abscisic acid response in Arabidopsis thaliana	PNAS	2012	Yuan Zheng	https://www.pnas.org/content/109/31/12822
		SIZ1 Regulation of Phosphate Starvation-Induced Root Architecture Remodeling Involves the Control of Auxin Accumulation	Plant Physiology	2011	Kenji Miura	https://academic.oup.com/plphys/article/155/2/1000/6111423
Temperature	AT5G61380	Arabidopsis circadian clock protein, TOC1, is a DNA-binding transcription factor	PNAS	2012	Joshua M. Gendron	https://www.pnas.org/content/109/8/3167
		TOC1 functions as a molecular switch connecting the circadian clock with plant responses to drought	the embo journal	2009	Tommaso Legnaioli	https://www.embopress.org/doi/full/10.1038/emboj.2009.297
		Dual Role of TOC1 in the Control of Circadian and Photomorphogenic Responses in Arabidopsis	The Plant Cell	2003	Paloma Más	https://academic.oup.com/plcell/article/15/1/223/6009959
		Targeted degradation of TOC1 by ZTL modulates circadian function in Arabidopsis thaliana	Nature	2003	Paloma Más	https://www.nature.com/articles/nature02163
		The APRR1/TOC1 Quintet Implicated in Circadian Rhythms of Arabidopsis thaliana: I. Characterization with APRR1-Overexpressing Plants	Plant and Cell Physiology	2002	Seiya Makino	https://academic.oup.com/pcp/article/43/1/58/1887234
		Reciprocal Regulation Between TOC1 and LHY/CCA1 Within the Arabidopsis Circadian Clock	SCIENCE	2001	DAVID ALABADÍ	https://www.science.org/doi/10.1126/science.1061320
		Cloning of the Arabidopsis Clock Gene TOC1, an Autoregulatory Response Regulator Homolog	SCIENCE	2000	CARL STRAYER	https://www.science.org/doi/10.1126/science.289.5480.768
		The short-period mutant, toc1-1, alters circadian clock regulation of multiple outputs throughout development in Arabidopsis thaliana	Development	1998	D.E. Somers	https://journals.biologists.com/dev/article/125/3/485/40116/The-short-period-mutant-toc1-1-alters-circadian
Autonomous CircadianClock Temperature	AT5G63860	A novel UV-B priming system reveals an UVR8-depedent memory, which provides resistance against UV-B stress in Arabidopsis leaves	Plant Signaling & Behavior	2021	Ying Xiong	https://www.tandfonline.com/doi/abs/10.1080/15592324.2021.1879533?journalCode=kpsb20
		Coordinated Transcriptional Regulation by the UV-B Photoreceptor and Multiple Transcription Factors for Plant UV-B Responses	Molecular Cell	2020	Chongzhen Qian	https://www.cell.com/molecular-plant/fulltext/S1674-2052(20)30062-9?_returnURL=https%3A%2F%2Flinkinghub.elsevier.com%2Fretrieve%2Fpii%2FS1674205220300629%3Fshowall%3Dtrue
		Cryptochrome-mediated blue-light signalling modulates UVR8 photoreceptor activity and contributes to UV-B tolerance in Arabidopsis	Nature Communications	2020	Nicolas Tissot	https://www.nature.com/articles/s41467-020-15133-y
		The photoreceptor UVR8 mediates the perception of both UV-B and UV-A wavelengths up to 350 nm of sunlight with responsivity moderated by cryptochromes	plant,Cell&Encironment	2020	Neha Rai	https://onlinelibrary.wiley.com/doi/10.1111/pce.13752
		A leap in quantum efficiency through light harvesting in photoreceptor UVR8	Nature Communications	2020	Xiankun Li	https://www.nature.com/articles/s41467-020-17838-6
Vernalization	AT5G65050	Coordination of the Vernalization Response through a VIN3 and FLC Gene Family Regulatory Network in Arabidopsis	The Plant Cell	2013	Dong-Hwan Kim	https://academic.oup.com/plcell/article/25/2/454/6096644
		Arabidopsis FLC clade members form flowering-repressor complexes coordinating responses to endogenous and environmental cues	Nature Communications	1947	Xiaofeng Gu	https://www.nature.com/articles/ncomms2947
		Gene Regulatory Variation Mediates Flowering Responses to Vernalization along an Altitudinal Gradient in Arabidopsis	Plant Physiology	2014	Léonie Suter	https://academic.oup.com/plphys/article/166/4/1928/6113299
		Functional analysis of splice variant expression of MADS AFFECTING FLOWERING 2 of Arabidopsis thaliana	Plant Molecular Biology	2013	Sarah Marie Rosloski	https://link.springer.com/article/10.1007%2Fs11103-012-9982-2
		Analysis of the Arabidopsis MADS AFFECTING FLOWERING Gene Family: MAF2 Prevents Vernalization by Short Periods of Cold	The Plant Cell	2003	Oliver J. Ratcliffe	https://academic.oup.com/plcell/article/15/5/1159/6010030
		Regulation of Flowering in Arabidopsis by an FLCHomologue	Plant Physiology	2001	Oliver J. Ratcliffe	https://academic.oup.com/plphys/article/126/1/122/6110016

## Sheet: Table S2
Table S2. The classification information and data source of 837 species.
Species	Division	Phylum	Class	Order	Family	Version	References	Reference_links	Database Name	Database_download links
Amborella_trichopoda	Tracheophyta	Angiosperms	basal Angiosperms	Amborellales	Amborellaceae	v1.0	The Amborella Genome and the Evolution of Flowering Plants	https://science.sciencemag.org/content/342/6165/1241089	Phytozome	https://genome.jgi.doe.gov/portal/pages/dynamicOrganismDownload.jsf?organism=Phytozome
Euryale_ferox	Tracheophyta	Angiosperms	basal Angiosperms	Nymphaeales	Nymphaeaceae	v1.0	Prickly waterlily and rigid hornwort genomes shed light on early angiosperm evolution	https://www.nature.com/articles/s41477-020-0594-6	CoGe	https://genomevolution.org/CoGe/GenomeInfo.pl?gid=56574
Nymphaea_colorata	Tracheophyta	Angiosperms	basal Angiosperms	Nymphaeales	Nymphaeaceae	v1.2	The water lily genome and the early evolution of flowering plants	https://www.nature.com/articles/s41586-019-1852-5	Phytozome	https://genome.jgi.doe.gov/portal/pages/dynamicOrganismDownload.jsf?organism=Phytozome
Nymphaea_thermarum	Tracheophyta	Angiosperms	basal Angiosperms	Nymphaeales	Nymphaeaceae	v1.0	Water lily (Nymphaea thermarum) genome reveals variable genomic signatures of ancient vascular cambium losses	https://www.pnas.org/content/117/15/8649	NCBI	https://www.ncbi.nlm.nih.gov/genome/?term=Nymphaea+thermarum
Aristolochia_contorta	Tracheophyta	Angiosperms	Magnoliidae	Piperales	Aristolochiaceae	v1.0	Chromosome-level genome assembly of Aristolochia contorta provides insights into the biosynthesis of benzylisoquinoline alkaloids and aristolochic acids	https://doi.org/10.1093/hr/uhac005	CoGe	https://genomevolution.org/coge/SearchResults.pl?s=Aristolochia%20contorta&genome=&p=genome
Aristolochia_fimbriata	Tracheophyta	Angiosperms	Magnoliidae	Aristolochiales	Aristolochiaceae	v1.0	Insights into angiosperm evolution, floral development and chemical biosynthesis from the Aristolochia fimbriata genome	https://www.nature.com/articles/s41477-021-00990-2	NCBI	https://www.ncbi.nlm.nih.gov/genome/?term=Aristolochia+fimbriata
Chloranthus_spicatus	Tracheophyta	Angiosperms	Magnoliidae	Chloranthales	Chloranthaceae	v1.0	Chloranthus genome provides insights into the early diversification of angiosperms	https://www.nature.com/articles/s41467-021-26922-4	CNGB	https://ngdc.cncb.ac.cn/gwh/Assembly/23169/show
Cinnamomum_kanehirae	Tracheophyta	Angiosperms	Magnoliidae	Laurales	Lauraceae	v3.0	Stout camphor tree genome fills gaps in understanding of flowering plant genome evolution	https://www.nature.com/articles/s41477-018-0337-0	Phytozome	https://genome.jgi.doe.gov/portal/pages/dynamicOrganismDownload.jsf?organism=Phytozome
Magnolia_biondii	Tracheophyta	Angiosperms	Magnoliidae	Magnoliales	Magnoliaceae	v14.0	The genome of Magnolia biondii Pamp. provides insights into the evolution of Magnoliales and biosynthesis of terpenoids	https://www.nature.com/articles/s41438-021-00471-9	Dryad	https://dataDryad.org/stash/dataset/doi:10.5061/Dryad.s4mw6m947
Saururus_chinensis	Tracheophyta	Angiosperms	Magnoliidae	Piperales	Saururaceae	v1.0	The Saururus chinensis genome provides insights into the evolution of pollination strategies and herbaceousness in Magnoliidae	https://onlinelibrary.wiley.com/doi/10.1111/tpj.16097	NGDC	https://ngdc.cncb.ac.cn/search/?dbId=gwh&q=GWHBMBM00000000
Annona_cherimola	Tracheophytes	Angiosperms	Magnoliids	Magnoliales	Annonaceae	v1.0	Genomics in neglected and underutilized fruit crops: A chromosome-scale genome sequence of cherimoya (Annona cherimola).	http://dx.doi.org/10.1002/ppp3.10366	Selfdb	https://ihsmsubtropicals.uma.es/easy_gdb/downloads.php
Chimonanthus_salicifolius	Tracheophytes	Angiosperms	Magnoliids	Laurales	Calycanthaceae	v1.0	The Chimonanthus Salicifolius Genome Provides Insight Into Magnoliid Evolution and Flavonoid Biosynthesis.	http://dx.doi.org/10.1111/tpj.14874	Selfdb	http://xhhuanglab.cn/data/Chimonanthus_salicifolius.html
Persea_americana	Tracheophytes	Angiosperms	Magnoliids	Laurales	Lauraceae	v1.0	A haplotype resolved chromosomal level avocado genome allows analysis of novel avocado genes.	http://dx.doi.org/10.1093/hr/uhac157	NCBI	https://www.ncbi.nlm.nih.gov/datasets/genome/?taxon=3435
Phoebe_bournei	Tracheophytes	Angiosperms	Magnoliids	Laurales	Lauraceae	v1.0	The chromosome-scale genome of Phoebe bournei reveals contrasting fates of terpene synthase (TPS)-a and TPS-b subfamilies.	http://dx.doi.org/10.1016/j.xplc.2022.100410	CNSA	https://ftp.cngb.org/pub/CNSA/data5/CNP0002030/CNS0395682/CNA0029376/
Brasenia_schreberi	Tracheophytes	Angiosperms	Magnoliopsida	Nymphaeales	Cabombaceae	v1.0	Chromosome-level genome assembly of bunching onion illuminates genome evolution and flavor formation in Allium cropsChromosome-level genome assembly of bunching onion illuminates genome evolution and flavor formation in Allium crops	https://www.nature.com/articles/s41467-022-34491-3	CNSA	https://ftp.cngb.org/pub/CNSA/data5/CNP0002276/CNS0461863/CNA0047403/
Abrus_precatorius	Tracheophyta	Angiosperms	Eudicots	Fabales	Fabaceae	v1.0	Detection of Abrin-Like and Prepropulchellin-Like Toxin Genes and Transcripts Using Whole Genome Sequencing and Full-Length Transcript Sequencing of Abrus precatorius	https://www.mdpi.com/2072-6651/11/12/691	NCBI	https://www.ncbi.nlm.nih.gov/genome/?term=Abrus+precatorius
Acacia_pycnantha	Tracheophytes	Angiosperms	Eudicots	Fabales	Fabaceae	v1.0	A genome resource for Acacia, Australia's largest plant genus.	http://dx.doi.org/10.1371/journal.pone.0274267	NCBI	https://ftp.ncbi.nlm.nih.gov/genomes/all/GCA/025/563/575/GCA_025563575.1_ASM2556357v1/
Acer_catalpifolium	Tracheophyta	Angiosperms	Eudicots	Sapindales	Aceraceae	v1.0	Whole-Genome Sequencing of Acer catalpifolium Reveals Evolutionary History of Endangered Species	https://doi.org/10.1093/gbe/evab271	NGDC	https://ngdc.cncb.ac.cn/search/?dbId=gwh&q=GWHASIS00000000
Acer_negundo	Tracheophytes	Angiosperms	Eudicots	Sapindales	Sapindaceae	v1.0	Strategies of tolerance reflected in two North American maple genomes.	http://dx.doi.org/10.1111/tpj.15657	NCBI	https://www.ncbi.nlm.nih.gov/datasets/genome/GCA_025594385.1/
Acer_pseudosieboldianum	Tracheophyta	Angiosperms	Eudicots	Sapindales	Aceraceae	v1.0	Chromosome-Level Genome Assembly for Acer pseudosieboldianum and Highlights to Mechanisms for Leaf Color and Shape Change	https://www.frontiersin.org/articles/10.3389/fpls.2022.850054/full	NGDC	https://ngdc.cncb.ac.cn/search/?dbId=gwh&q=PRJCA006356&page=1
Acer_yangbiense	Tracheophytes	Angiosperms	Eudicots	Sapindales	Sapindaceae	v1.0	De novo genome assembly of the endangered Acer yangbiense, a plant species with extremely small populations endemic to Yunnan Province, China.	http://dx.doi.org/10.1093/gigascience/giz085	GigaDB	http://www.gigadb.org/dataset/100610
Actinidia_chinensis	Tracheophyta	Angiosperms	Eudicots	Ericales	Actinidiaceae	v1.2	A high-quality Actinidia chinensis (kiwifruit) genome	https://www.nature.com/articles/s41438-019-0202-y	NCBI	ftp://ftp.ncbi.nlm.nih.gov/genomes/genbank/plant/Actinidia_chinensis/latest_assembly_versions/GCA_003024255.1_Red5_PS1_1.69.0
Actinidia_hemsleyana	Tracheophytes	Angiosperms	Eudicots	Ericales	Actinidiaceae	v1.0	Genomic analyses reveal dead-end hybridization between two deeply divergent kiwifruit species rather than homoploid hybrid speciation.	http://dx.doi.org/10.1111/tpj.16336	NGDC	https://ngdc.cncb.ac.cn/search/?dbId=gwh&q=PRJCA012204
Actinidia_zhejiangensis	Tracheophytes	Angiosperms	Eudicots	Ericales	Actinidiaceae	v1.0	Genomic analyses reveal dead-end hybridization between two deeply divergent kiwifruit species rather than homoploid hybrid speciation.	http://dx.doi.org/10.1111/tpj.16336	NGDC	https://ngdc.cncb.ac.cn/search/?dbId=gwh&q=PRJCA012204
Aegiceras_corniculatum	Tracheophyta	Angiosperms	Eudicots	Ericales	Primulaceae	v1.0	Chromosome-level assembly of the mangrove plant Aegiceras corniculatum genome generated through Illumina, PacBio and Hi-C sequencing technologies	https://onlinelibrary.wiley.com/doi/10.1111/1755-0998.13347	CNGB	https://db.cngb.org/search/assembly/CNA0017738/
Aegle_marmelos	Tracheophytes	Angiosperms	Eudicots	Sapindales	Rutaceae	v1.0	Pangenome analysis provides insight into the evolution of the orange subfamily and a key gene for citric acid accumulation in citrus fruits.	http://dx.doi.org/10.1038/s41588-023-01516-6	CPBD	http://citrus.hzau.edu.cn/download.php
Aeschynomene_evenia	Tracheophytes	Angiosperms	Eudicots	Fabales	Fabaceae	v1.0	Genetics of nodulation in Aeschynomene evenia uncovers mechanisms of the rhizobium-legume symbiosis.	http://dx.doi.org/10.1038/s41467-021-21094-7	AeschynomeneBase	http://aeschynomenebase.fr/download
Aesculus_chinensis	Tracheophytes	Angiosperms	Eudicots	Sapindales	Sapindaceae	v1.0	Characterization of the horse chestnut genome reveals the evolution of aescin and aesculin biosynthesis.	http://dx.doi.org/10.1038/s41467-023-42253-y	figshare	https://figshare.com/articles/online_resource/Horse_chestnut_tree_genome_provide_insight_of_discovery_of_alleviating_chronic_venous_insufficiency_and_asthenopia_medicine_biosynthesis/21350865
Aethionema_arabicum	Tracheophyta	Angiosperms	Eudicots	Brassicales	Brassicaceae	v3.0	Genome Improvement and Genetic Map Construction for Aethionema arabicum, the First Divergent Branch in the Brassicaceae Family	https://academic.oup.com/g3journal/article/9/11/3521/6026759	CoGe	https://genomevolution.org/coge/GenomeInfo.pl?gid=36061
Agastache_rugosa	Tracheophytes	Angiosperms	Eudicots	Lamiales	Lamiaceae	v1.0	A chromosome-level genome assembly of Korean mint (Agastache rugosa).	http://dx.doi.org/10.1038/s41597-023-02714-x	figshare	https://figshare.com/articles/dataset/Agastache_rugosa_genome_zip/22730084
Akebia_trifoliata	Tracheophyta	Angiosperms	Eudicots	Ranunculales	Lardizabalaceae	v1.0	The chromosome-level genome of Akebia trifoliata as an important resource to study plant evolution and environmental adaptation in the Cretaceous	https://doi.org/10.1111/tpj.16011	NGDC	https://ngdc.cncb.ac.cn/search/?dbId=gwh&q=GWHBISH00000000&page=1
Aldrovanda_vesiculosa	Tracheophyta	Angiosperms	Eudicots	Caryophyllales	Droseraceae	v1.0	Genomes of the Venus Flytrap and Close Relatives Unveil the Roots of Plant Carnivory	https://www.sciencedirect.com/science/article/pii/S0960982220305674?via%3Dihub	CARNIVOROM	https://www.biozentrum.uni-wuerzburg.de/carnivorom/resources
Amaranthus_cruentus	Tracheophyta	Angiosperms	Eudicots	Caryophyllales	Amaranthaceae	v1.0	A chromosome-level Amaranthus cruentus genome assembly highlights gene family evolution and biosynthetic gene clusters that may underpin the nutritional value of this traditional crop	https://onlinelibrary.wiley.com/doi/10.1111/tpj.15298	nan	https://www.bioinformatics.psb.ugent.be/gdb/amaranthus/
Amaranthus_hybridus	Tracheophyta	Angiosperms	Eudicots	Caryophyllales	Amaranthaceae	v1.0	Draft Genomes of Amaranthus tuberculatus, Amaranthus hybridus, and Amaranthus palmeri	https://academic.oup.com/gbe/article/12/11/1988/5896530	CoGe	https://genomevolution.org/coge/SearchResults.pl?s=Amaranthus%20hybridus&p=genome
Amaranthus_hypochondriacus	Tracheophyta	Angiosperms	Eudicots	Caryophyllales	Amaranthaceae	v2.1	The Amaranth Genome: Genome, Transcriptome, and Physical Map Assembly	https://acsess.onlinelibrary.wiley.com/doi/10.3835/plantgenome2015.07.0062	Phytozome	https://data.jgi.doe.gov/refine-download/phytozome?genome_id=459&expanded=Phytozome-459
Amaranthus_palmeri	Tracheophyta	Angiosperms	Eudicots	Caryophyllales	Amaranthaceae	v1.1	Draft Genomes of Amaranthus tuberculatus, Amaranthus hybridus, and Amaranthus palmeri	https://academic.oup.com/gbe/article/12/11/1988/5896530	CoGe	https://genomevolution.org/coge/SearchResults.pl?s=Amaranthus%20palmeri&p=genome
Amaranthus_tricolor	Tracheophyta	Angiosperms	Eudicots	Amaranthaceae	Amaranthoideae	v1.0	Chromosome-scale Amaranthus tricolor genome provides insights into the evolution of the genus Amaranthus and the mechanism of betalain biosynthesis	https://academic.oup.com/dnaresearch/advance-article/doi/10.1093/dnares/dsac050/6880148	NGDC	https://ngdc.cncb.ac.cn/search/?dbId=gwh&q=PRJCA009026&page=1
Amaranthus_tuberculatus	Tracheophyta	Angiosperms	Eudicots	Caryophyllales	Amaranthaceae	v1.1	Draft Genomes of Amaranthus tuberculatus, Amaranthus hybridus, and Amaranthus palmeri	https://academic.oup.com/gbe/article/12/11/1988/5896530	CoGe	https://genomevolution.org/coge/SearchResults.pl?s=Amaranthus%20tuberculatus&p=genome
Ammopiptanthus_nanus	Tracheophytes	Angiosperms	Eudicots	Fabales	Fabaceae	v1.0	Long-read sequencing and de novo genome assembly of Ammopiptanthus nanus, a desert shrub.	http://dx.doi.org/10.1093/gigascience/giy074	GigaScience GigaDB	http://gigadb.org/dataset/100466
Amphicarpaea_edgeworthii	Tracheophytes	Angiosperms	Eudicots	Fabales	Fabaceae	v1.0	Chromosome-Scale Reference Genome of Amphicarpaea edgeworthii: A New Resource for Amphicarpic Plants Research and Complex Flowering Pattern.	http://dx.doi.org/10.3389/fpls.2021.770660	figshare	https://figshare.com/s/565549fb2611c26c229f
Andrographis_paniculata	Tracheophytes	Angiosperms	Eudicots	Lamiales	Acanthaceae	v1.0	Chromosome Level Genome Assembly of Andrographis paniculata.	http://dx.doi.org/10.3389/fgene.2020.00701	NCBI	https://ftp.ncbi.nlm.nih.gov/genomes/all/GCF/009/805/555/GCF_009805555.1_ASM980555v1/
Angelica_sinensis	Tracheophyta	Angiosperms	Eudicots	Apiales	Apiaceae	v1.0	The chromosome-level genome of female ginseng (Angelica sinensis) provides insights into molecular mechanisms and evolution of coumarin biosynthesis	https://doi.org/10.1111/tpj.16007	CNSA	https://data.cyverse.org/dav-anon/iplant/home/licheng_caas/Angelica.sinensis_genome/
Anisodus_acutangulus	Tracheophytes	Angiosperms	Eudicots	Solanales	Solanaceae	v1.0	Genomic and structural basis for evolution of tropane alkaloid biosynthesis	https://dx.doi.org/10.1073/pnas.2302448120	NCBI	https://ftp.ncbi.nlm.nih.gov/genomes/all/GCA/029/783/415/GCA_029783415.1_ASM2978341v1/
Anisodus_luridus	Tracheophytes	Angiosperms	Eudicots	Solanales	Solanaceae	v1.0	Phylogenomic discovery of deleterious mutations facilitates hybrid potato breeding	https://doi.org/10.1016/j.cell.2023.04.008	National Genomics Data Center	https://download.cncb.ac.cn/gwh/Plants/Anisodus_luridus_SunH-07ZX-0261_GWHBJWU00000000/
Antirrhinum_hispanicum	Tracheophytes	Angiosperms	Eudicots	Lamiales	Plantaginaceae	v1.0	The snapdragon genomes reveal the evolutionary dynamics of the S locus supergene.	http://dx.doi.org/10.1093/molbev/msad080	NGDC	https://ngdc.cncb.ac.cn/search/?dbId=gwh&q=PRJCA006918
Antirrhinum_majus	Tracheophyta	Angiosperms	Eudicots	Lamiales	Plantaginaceae	v1.0	Genome structure and evolution of Antirrhinum majus L	https://www.sci-hub.tf/10.1038/s41477-018-0349-9	snapdragon genome database	http://bioinfo.sibs.ac.cn/Am/download_v3.php#
Apium_graveolens	Tracheophyta	Angiosperms	Eudicots	Apiales	Apiaceae	v1.0	The celery genome sequence reveals sequential paleo olyploidizations, karyotype evolution and resistance gene reduction in apiales	https://onlinelibrary.wiley.com/doi/10.1111/pbi.13499	CGDB	http://cgdb.bio2db.com/
Aquilaria_sinensis	Tracheophyta	Angiosperms	Eudicots	Malvales	Thymelaeaceae	v1.0	Genome sequence of the agarwood tree Aquilaria sinensis (Lour.) Spreng: the first chromosome-level draft genome in the Thymelaeceae family	https://onlinelibrary.wiley.com/doi/10.1111/1755-0998.13154	GigaDB	http://gigadb.org/dataset/100702
Aquilegia_coerulea	Tracheophyta	Angiosperms	Eudicots	Ranunculales	Ranunculaceae	v3.1	The Aquilegia genome provides insight into adaptive radiation and reveals an extraordinarily polymorphic chromosome with a unique history	https://elifesciences.org/articles/36426	Phytozome	https://phytozome-next.jgi.doe.gov/info/Acoerulea_v3_1
Arabidopsis_halleri	Tracheophyta	Angiosperms	Eudicots	Brassicales	Brassicaceae	v1.1	Genomic signatures of convergent adaptation to Alpine environments in three Brassicaceae species	https://onlinelibrary.wiley.com/doi/10.1111/mec.15648	BRAD	http://www.brassicadb.cn/#/Download/
Arabidopsis_lyrata	Tracheophyta	Angiosperms	Eudicots	Brassicales	Brassicaceae	v2.1	Genome-wide quantification of homeolog expression ratio revealed nonstochastic gene regulation in synthetic allopolyploid Arabidopsis	https://academic.oup.com/nar/article/42/6/e46/2437554	Phytozome	https://genome.jgi.doe.gov/portal/pages/dynamicOrganismDownload.jsf?organism=Phytozome
Arabidopsis_suecica	Tracheophytes	Angiosperms	Eudicots	Brassicales	Brassicaceae	v1.0	Concerted genomic and epigenomic changes accompany stabilization of Arabidopsis allopolyploids.	http://dx.doi.org/10.1038/s41559-021-01523-y	NCBI	https://www.ncbi.nlm.nih.gov/datasets/genome/GCA_019202805.1/
Arabidopsis_thaliana	Tracheophyta	Angiosperms	Eudicots	Brassicales	Brassicaceae	TAIR10	High contiguity Arabidopsis thaliana genome assembly with a single nanopore flow cell	https://www.nature.com/articles/s41467-018-03016-2	Phytozome	https://genome.jgi.doe.gov/portal/pages/dynamicOrganismDownload.jsf?organism=Phytozome
Arabis_alpina	Tracheophyta	Angiosperms	Eudicots	Brassicales	Brassicaceae	v4.0	Genomic signatures of convergent adaptation to Alpine environments in three Brassicaceae species	https://onlinelibrary.wiley.com/doi/10.1111/mec.15648	BRAD	http://www.brassicadb.cn/#/Download/
Arabis_nemorensis	Tracheophyta	Angiosperms	Eudicots	Brassicales	Brassicaceae	v1.0	Strengths and potential pitfalls of hay transfer for ecological restoration revealed by RAD-seq analysis in floodplain Arabis species	https://pubmed.ncbi.nlm.nih.gov/31338892/	NCBI	https://www.ncbi.nlm.nih.gov/genome/88777?genome_assembly_id=888853
Arachis_duranensis	Tracheophyta	Angiosperms	Eudicots	Fabales	Fabaceae	v1.1	Draft genome of the peanut A-genome progenitor (Arachis duranensis) provides insights into geocarpy, oil biosynthesis, and allergens	https://www.pnas.org/content/113/24/6785	NCBI	https://www.ncbi.nlm.nih.gov/genome/?term=Arachis+duranensis
Arachis_hypogaea	Tracheophyta	Angiosperms	Eudicots	Fabales	Fabaceae	Tifrunner v2.0	The genome sequence of segmental allotetraploid peanut Arachis hypogaea	https://www.nature.com/articles/s41588-019-0405-z	peanutbase	https://peanutbase.org/data/v2/Arachis/hypogaea/annotations/Tifrunner.gnm2.ann1.4K0L/
Arachis_ipaensis	Tracheophyta	Angiosperms	Eudicots	Fabales	Fabaceae	v1.1	Genome Sequencing and Analysis of the Peanut B-Genome Progenitor (Arachis ipaensis)	https://www.frontiersin.org/articles/10.3389/fpls.2018.00604/full	NCBI	https://www.ncbi.nlm.nih.gov/genome/?term=Arachis+ipaensis
Arachis_monticola	Tracheophytes	Angiosperms	Eudicots	Fabales	Fabaceae	v1.0	Genome of an allotetraploid wild peanut Arachis monticola: a de novo assembly.	http://dx.doi.org/10.1093/gigascience/giy066	GigaScience GigaDB	http://gigadb.org/dataset/100453
Aralia_elata	Tracheophyta	Angiosperms	Eudicots	Apiales	Araliaceae	v1.0	Deletion and tandem duplications of biosynthetic genes drive the diversity of triterpenoids in Aralia elata	https://www.nature.com/articles/s41467-022-29908-y	Dryad	https://datadryad.org/stash/dataset/doi:10.5061/dryad.69p8cz937
Arctium_lappa	Tracheophyta	Angiosperms	Eudicots	Asterales	Asteraceae	v1.0	The first high-quality chromosomal genome assembly of a medicinal and edible plant Arctium lappa	https://doi.org/10.1111/1755-0998.13547	Figshare	https://figshare.com/articles/thesis/A_de_novo_genome_assembly_for_Arctium_lappa/11590983
Armoracia_rusticana	Tracheophytes	Angiosperms	Eudicots	Brassicales	Brassicaceae	v1.0	The allotetraploid horseradish genome provides insights into subgenome diversification and formation of critical traits	https://www.nature.com/articles/s41467-023-39800-y#data-availability	figshare	https://figshare.com/articles/media/Horseradish_genome/21780176/2
Artemisia_argyi	Tracheophytes	Angiosperms	Eudicots	Asterales	Asteraceae	v1.0	A chromosome-scale genome assembly of Artemisia argyi reveals unbiased subgenome evolution and key contributions of gene duplication to volatile terpenoid diversity.	http://dx.doi.org/10.1016/j.xplc.2023.100516	National Genomics Data Center	https://ngdc.cncb.ac.cn/search/?dbId=gwh&q=PRJCA010808
Artocarpus_altilis	Tracheophyta	Angiosperms	Eudicots	Rosales	Moraceae	v1.0	Draft Genomes of Two Artocarpus Plants, Jackfruit (A. heterophyllus) and Breadfruit (A. altilis)	https://www.mdpi.com/2073-4425/11/1/27/htm	Bioinformatics & Systems Biology	https://bioinformatics.psb.ugent.be/gdb/aocc/artal/
Artocarpus_nanchuanensis	Tracheophytes	Angiosperms	Eudicots	Rosales	Moraceae	v1.0	A chromosome-level genome assembly of Artocarpus nanchuanensis (Moraceae), an extremely endangered fruit tree.	http://dx.doi.org/10.1093/gigascience/giac042	GigaScience GigaDB	http://gigadb.org/dataset/view/id/102200
Asclepias_syriaca	Tracheophyta	Angiosperms	Eudicots	Gentianales	Apocynaceae	v1.1	A draft genome and transcriptome of common milkweed (Asclepias syriaca) as resources for evolutionary, ecological, and molecular studies in milkweeds and Apocynaceae	https://peerj.com/articles/7649/	Milkweed Genome Project	http://www.milkweedgenome.org/
Atalantia_buxifolia	Tracheophytes	Angiosperms	Eudicots	Sapindales	Rutaceae	v1.0	Pangenome analysis provides insight into the evolution of the orange subfamily and a key gene for citric acid accumulation in citrus fruits.	http://dx.doi.org/10.1038/s41588-023-01516-6	CPBD	http://citrus.hzau.edu.cn/download.php
Atriplex_hortensis	Tracheophyta	Angiosperms	Eudicots	Caryophyllales	Amaranthaceae	v1.0	A Chromosome-Scale Assembly of the Garden Orach (Atriplex hortensis L.) Genome Using Oxford Nanopore Sequencing	https://www.frontiersin.org/articles/10.3389/fpls.2020.00624/full	nan	https://genomevolution.org/coge/;Genomeid56906
Atropa_belladonna	Tracheophytes	Angiosperms	Eudicots	Solanales	Solanaceae	v1.0	Revealing evolution of tropane alkaloid biosynthesis by analyzing two genomes in the Solanaceae family	https://dx.doi.org/10.1038/s41467-023-37133-4	National Genomics Data Center	https://ngdc.cncb.ac.cn/gwh/Assembly/29391/show
Averrhoa_carambola	Tracheophyta	Angiosperms	Eudicots	Oxalidales	Oxalidaceae	v1.0	Dissecting the genome of star fruit (Averrhoa carambola L.)	https://www.nature.com/articles/s41438-020-0306-4	NGDC	https://ngdc.cncb.ac.cn/search/?dbId=gwh&q=Averrhoa+carambola
Balanophora_fungosa	Tracheophytes	Angiosperms	Eudicots	Santalales	Balanophoraceae	v1.0	Balanophora genomes display massively convergent evolution with other extreme holoparasites and provide novel insights into parasite-host interactions.	http://dx.doi.org/10.1038/s41477-023-01517-7	CNSA	https://ftp.cngb.org/pub/CNSA/data4/CNP0003054/CNS0552500/CNA0050684/
Balanophora_subcupularis	Tracheophytes	Angiosperms	Eudicots	Santalales	Balanophoraceae	v1.0	Balanophora genomes display massively convergent evolution with other extreme holoparasites and provide novel insights into parasite-host interactions.	http://dx.doi.org/10.1038/s41477-023-01517-7	CNSA	https://ftp.cngb.org/pub/CNSA/data4/CNP0003054/CNS0552499/CNA0050683/
Barbarea_vulgaris	Tracheophyta	Angiosperms	Eudicots	Brassicales	Brassicaceae	v1.0	The genome sequence of Barbarea vulgaris facilitates the study of ecological biochemistry	https://www.nature.com/articles/srep40728	Barbarea vulgaris Genome Database	http://plen.ku.dk/Barbarea
Bauhinia_variegata	Tracheophytes	Angiosperms	Eudicots	Fabales	Fabaceae	v1.0	Chromosomal-level genome assembly of the orchid tree Bauhinia variegata (Leguminosae, Cercidoideae) supports the allotetraploid origin hypothesis of Bauhinia.	http://dx.doi.org/10.1093/dnares/dsac012	NCBI	https://ftp.ncbi.nlm.nih.gov/genomes/all/GCA/022/379/115/GCA_022379115.2_ASM2237911v2/
Begonia_darthvaderiana	Tracheophyta	Angiosperms	Eudicots	Cucurbitales	Begoniaceae	v1.0	Genomes shed light on the evolution of Begonia, a mega-diverse genus	https://nph.onlinelibrary.wiley.com/doi/10.1111/nph.17949	CNGB	https://db.cngb.org/search/?q=CNA0013973
Begonia_fuchsioides	Tracheophyta	Angiosperms	Eudicots	Cucurbitales	Begoniaceae	v1.0	Phylogenomics reveals multiple losses of nitrogen-fixing root nodule symbiosis	https://science.sciencemag.org/content/361/6398/eaat1743	GigaDB	http://gigadb.org/dataset/101043
Begonia_loranthoides	Tracheophyta	Angiosperms	Eudicots	Cucurbitales	Begoniaceae	v1.0	Genomes shed light on the evolution of Begonia, a mega-diverse genus	https://nph.onlinelibrary.wiley.com/doi/10.1111/nph.17949	CNGB	https://db.cngb.org/search/?q=CNA0013974
Begonia_masoniana	Tracheophyta	Angiosperms	Eudicots	Cucurbitales	Begoniaceae	v1.0	Genomes shed light on the evolution of Begonia, a mega-diverse genus	https://nph.onlinelibrary.wiley.com/doi/10.1111/nph.17949	CNGB	https://db.cngb.org/search/?q=CNA0013975
Begonia_peltatifolia	Tracheophyta	Angiosperms	Eudicots	Cucurbitales	Begoniaceae	v1.0	Genomes shed light on the evolution of Begonia, a mega-diverse genus	https://nph.onlinelibrary.wiley.com/doi/10.1111/nph.17949	CNGB	https://db.cngb.org/search/?q=CNA0013976
Benincasa_hispida	Tracheophyta	Angiosperms	Eudicots	Cucurbitales	Curcurbitaceae	v1.0	The wax gourd genomes offer insights into the genetic diversity and ancestral cucurbit karyotype	https://www.nature.com/articles/s41467-019-13185-3	CuGenDB	ftp://cucurbitgenomics.org/pub/cucurbit/genome/wax_gourd/
Beta_patula	Tracheophyta	Angiosperms	Eudicots	Caryophyllales	Amaranthaceae	v1.0	Genomes of the wild beets Beta patula and Beta vulgaris ssp. Maritima	https://onlinelibrary.wiley.com/doi/full/10.1111/tpj.14413	The Beta vulgaris Resource	https://bvseq.boku.ac.at/Genome/Download/Bpat/
Beta_vulgaris	Tracheophyta	Angiosperms	Eudicots	Caryophyllales	Amaranthaceae	EL10_1.0	Genomes of the wild beets Beta patula and Beta vulgaris ssp. maritima	https://pubmed.ncbi.nlm.nih.gov/31104348/	Phytozome	https://genome.jgi.doe.gov/portal/pages/dynamicOrganismDownload.jsf?organism=Phytozome
Betula_pendula	Tracheophytes	Angiosperms	Eudicots	Fagales	Betulaceae	v1.0	Genome sequencing and population genomic analyses provide insights into the adaptive landscape of silver birch.	http://dx.doi.org/10.1038/ng.3862	GoGe	https://genomevolution.org/CoGe/GenomeInfo.pl?gid=35080
Betula_platyphylla	Tracheophytes	Angiosperms	Eudicots	Fagales	Betulaceae	v1.0	Genome sequence and evolution of Betula platyphylla.	http://dx.doi.org/10.1038/s41438-021-00481-7	JGI	https://data.jgi.doe.gov/refine-download/phytozome?organism=Bplatyphylla&_gl=1*1koa7h9*_ga*MTY0NTc4ODk3OS4xNzAxMTc5NTQ1*_ga_YBLMHYR3C2*MTcwMTMxMDk3Ny40LjEuMTcwMTMxMjQ3MC4wLjAuMA..&expanded=Phytozome-679
Boea_hygrometrica	Tracheophyta	Angiosperms	Eudicots	Lamiales	Gesneriaceae	v1.0	The resurrection genome of Boea hygrometrica: A blueprint for survival of dehydration. Xiao L, et al. Proc Natl Acad Sci U S A 2015 May 5	https://www.pnas.org/content/112/18/5833	NCBI	https://www.ncbi.nlm.nih.gov/genome/?term=Boea+hygrometrica
Boechera_retrofracta	Tracheophyta	Angiosperms	Eudicots	Brassicales	Brassicaceae	v1.0	Assembly of the Boechera retrofracta Genome and Evolutionary Analysis of Apomixis-Associated Genes	https://www.mdpi.com/2073-4425/9/4/185	BRAD	http://www.brassicadb.cn/#/Download/
Boechera_stricta	Tracheophyta	Angiosperms	Eudicots	Brassicales	Brassicaceae	v1.2	Young inversion with multiple linked QTLs under selection in a hybrid zone	https://www.ncbi.nlm.nih.gov/pmc/articles/PMC5607633/	Phytozome	https://phytozome.jgi.doe.gov/pz/portal.html
Boehmeria_nivea	Tracheophytes	Angiosperms	Eudicots	Rosales	Urticaceae	v1.0	Genomic analyses provide comprehensive insights into the domestication of bast fiber crop ramie (Boehmeria nivea).	http://dx.doi.org/10.1111/tpj.15346	figshare	https://figshare.com/s/1b0d640644bf75f67796
Bombax_ceiba	Tracheophytes	Angiosperms	Eudicots	Malvales	Malvaceae	v1.0	De novo genome assembly of the red silk cotton tree (Bombax ceiba)	http://dx.doi.org/10.1093/gigascience/giy051	GigaDB	https://ftp.cngb.org/pub/gigadb/pub/10.5524/100001_101000/100445/
Bougainvillea_x_buttiana	Tracheophytes	Angiosperms	Eudicots	Caryophyllales	Nyctaginaceae	v1.0	A high-quality Bougainvillea genome provides new insights into the evolutionary history and pigment biosynthetic pathways in the Caryophyllales.	http://dx.doi.org/10.1093/hr/uhad124	CNSA	https://ftp.cngb.org/pub/CNSA/data5/CNP0004115/CNS0693511/CNA0052210/
Brassica_carinata	Tracheophyta	Angiosperms	Eudicots	Brassicales	Brassicaceae	v1.0	Brassica carinata genome characterization clarifies U triangle model of evolution and polyploidy in Brassica	https://www.researchgate.net/publication/349463718_Brassica_carinata_genome_characterization_clarifies_U%27s_triangle_model_of_evolution_and_polyploidy_in_Brassica	NCBI	https://www.ncbi.nlm.nih.gov/genome/?term=Brassica+carinata
Brassica_gravinae	Tracheophytes	Angiosperms	Eudicots	Brassicales	Brassicaceae	v1.0	A genomic panel for studying C3-C4 intermediate photosynthesis in the Brassiceae tribe.	http://dx.doi.org/10.1111/pce.14662	figshare	https://figshare.com/articles/dataset/C4Evol_Brassicaceae_genomes/21671201
Brassica_juncea	Tracheophytes	Angiosperms	Eudicots	Brassicales	Brassicaceae	v1.5	The genome sequence of allopolyploid Brassica juncea and analysis of differential homoeolog gene expression influencing selection	https://www.nature.com/articles/ng.3657	BRAD	http://brassicadb.org/brad/datasets/pub/Genomes/Brassica_juncea/V1.5/
Brassica_napus	Tracheophytes	Angiosperms	Eudicots	Brassicales	Brassicaceae	v5.0	Early allopolyploid evolution in the post-Neolithic Brassica napus oilseed genome	https://science.sciencemag.org/content/345/6199/950	BRAD	https://zenodo.org/record/3524259#.X4s9azNQHRQ
Brassica_nigra	Tracheophyta	Angiosperms	Eudicots	Brassicales	Brassicaceae	San_v1.1	A high-contiguity Brassica nigra genome localizes active centromeres and defines the ancestral Brassica genome	https://www.nature.com/articles/s41477-020-0735-y	BRAD	http://www.brassicadb.cn/#/Download/
Brassica_oleracea	Tracheophytes	Angiosperms	Eudicots	Brassicales	Brassicaceae	v2.0	The Brassica oleracea genome reveals the asymmetrical evolution of polyploid genomes	https://www.nature.com/articles/ncomms4930	BRAD	http://brassicadb.org/brad/datasets/pub/Genomes/Brassica_napus/
Brassica_rapa	Tracheophytes	Angiosperms	Eudicots	Brassicales	Brassicaceae	v3.0	The genome of the mesopolyploid crop species Brassica rapa	https://www.nature.com/articles/ng.919	BRAD	http://brassicadb.org/brad/datasets/pub/Genomes/Brassica_rapa/V3.0/
Brassica_repanda	Tracheophytes	Angiosperms	Eudicots	Brassicales	Brassicaceae	v1.0	A genomic panel for studying C3-C4 intermediate photosynthesis in the Brassiceae tribe.	http://dx.doi.org/10.1111/pce.14662	figshare	https://figshare.com/articles/dataset/C4Evol_Brassicaceae_genomes/21671201
Brassica_tournefortii	Tracheophytes	Angiosperms	Eudicots	Brassicales	Brassicaceae	v1.0	A genomic panel for studying C3-C4 intermediate photosynthesis in the Brassiceae tribe.	http://dx.doi.org/10.1111/pce.14662	figshare	https://figshare.com/articles/dataset/C4Evol_Brassicaceae_genomes/21671201
Bretschneidera_sinensis	Tracheophyta	Angiosperms	Eudicots	Brassicales	Akaniaceae	v1.0	The genome of the Paleogene relic tree Bretschneidera sinensis: insights into trade-offs in gene family evolution, demographic history, and adaptive SNPs	https://doi.org/10.1093/dnares/dsac003	Figshare	https://figshare.com/articles/dataset/Bretschneidera_sinensis_genome/15057996/1
Bruguiera_sexangula	Tracheophyta	Angiosperms	Eudicots	Malpighiales	Rhizophoraceae	v1.0	De Novo Reference Assembly of the Upriver Orange Mangrove (Bruguiera sexangula) Genome	https://doi.org/10.1093/gbe/evac025	Figshare	https://figshare.com/articles/dataset/Genome_annotation_files_for_Bruguiera_sexangula/16625905/1
Buddleja_alternifolia	Tracheophytes	Angiosperms	Eudicots	Lamiales	Scrophulariaceae	v1.0	Genome-wide analysis of butterfly bush (Buddleja alternifolia) in three uplands provides insights into biogeography, demography and speciation.	http://dx.doi.org/10.1111/nph.17637	NCBI	https://ftp.ncbi.nlm.nih.gov/genomes/all/GCA/019/426/215/GCA_019426215.1_BAv1.1/
Buxus_austroyunnanensis	Tracheophyta	Angiosperms	Eudicots	Buxales	Buxaceae	v1.0	A high-quality Buxus austro-yunnanensis (Buxales) genome provides new insights into karyotype evolution in early eudicots	https://bmcbiol.biomedcentral.com/articles/10.1186/s12915-022-01420-1	NGDC	https://ngdc.cncb.ac.cn/gwh/Assembly/24404/show
Buxus_sinica	Tracheophyta	Angiosperms	Eudicots	Buxales	Buxaceae	v1.0	Buxus and Tetracentron genomes help resolve eudicot genome history	https://www.nature.com/articles/s41467-022-28312-w	Dryad	https://doi.org/10.5061/dryad.cjsxksn6d
Cajanus_cajan	Tracheophyta	Angiosperms	Eudicots	Fabales	Fabaceae	v1.0	Refinement of Draft Genome Assemblies of Pigeonpea (Cajanus cajan)	https://www.frontiersin.org/articles/10.3389/fgene.2020.607432/full	NCBI	https://www.ncbi.nlm.nih.gov/genome/?term=Cajanus+cajan
Callicarpa_americana	Tracheophyta	Angiosperms	Eudicots	Lamiales	Callicarpa	v1.0	The Reference Genome Sequence of Scutellaria baicalensis Provides Insights into the Evolution of Wogonin Biosynthesis	https://academic.oup.com/gigascience/article/9/9/giaa093/5902285	GigaDB	http://gigadb.org/dataset/100777
Calotropis_gigantea	Tracheophytes	Angiosperms	Eudicots	Gentianales	Apocynaceae	v1.0	Genome Assembly and Annotation of the Medicinal Plant Calotropis gigantea, a Producer of Anti-Cancer and Anti-Malarial Cardenolides	http://dx.doi.org/10.1534/g3.117.300331	DRYAD	https://datadryad.org/stash/dataset/doi:10.5061/dryad.fk41r
Camelina_sativa	Tracheophyta	Angiosperms	Eudicots	Brassicales	Brassicaceae	v1.0	The emerging biofuel crop Camelina sativa retains a highly undifferentiated hexaploid genome structure	https://www.nature.com/articles/ncomms4706	Ensembl	http://plants.ensembl.org/Camelina_sativa/Info/Index
Camellia_chekiangoleosa	Tracheophytes	Angiosperms	Eudicots	Ericales	Theaceae	v1.0	The reference genome of Camellia chekiangoleosa provides insights into Camellia evolution and tea oil biosynthesis.	http://dx.doi.org/10.1093/hr/uhab083	NGDC	https://ngdc.cncb.ac.cn/search/?dbId=gwh&q=Camellia%20chekiangoleosa
Camellia_oleifera	Tracheophyta	Angiosperms	Eudicots	Ericales	Theaceae	v1.0	The genome of oil-Camellia and population genomics analysis provide insights into seed oil domestication	https://genomebiology.biomedcentral.com/articles/10.1186/s13059-021-02599-2#Abs1	Zenodo	https://zenodo.org/record/5768785
Camellia_sinensis	Tracheophyta	Angiosperms	Eudicots	Ericales	Theaceae	v1.0	Population sequencing enhances understanding of tea plant evolution	https://www.nature.com/articles/s41467-020-18228-8	NCBI	https://www.ncbi.nlm.nih.gov/genome/?term=Camellia+sinensis
Camptotheca_acuminata	Tracheophyta	Angiosperms	Eudicots	Cornales	Nyssaceae	v2.4	De novo genome assembly of Camptotheca acuminata, a natural source of the anti-cancer compound camptothecin	https://academic.oup.com/gigascience/article/6/9/gix065/4004835	Dryad	https://dataDryad.org/stash/dataset/doi:10.5061/Dryad.nc8qr
Cannabis_sativa	Tracheophyta	Angiosperms	Eudicots	Rosales	Cannabaceae	v10.0	A high-quality reference genome of wild Cannabis sativa	https://www.nature.com/articles/s41438-020-0295-3	NCBI	https://www.ncbi.nlm.nih.gov/genome/?term=Cannabis+sativa
Capparis_spinosa	Tracheophytes	Angiosperms	Eudicots	Brassicales	Capparaceae	v1.0	The Capparis spinosa var. herbacea genome provides the first genomic instrument for a diversity and evolution study of the Capparaceae family.	http://dx.doi.org/10.1093/gigascience/giac106	NGDC	https://ngdc.cncb.ac.cn/search/?dbId=gwh&q=GWHBGXB00000000
Capsella_grandiflora	Tracheophyta	Angiosperms	Eudicots	Brassicales	Brassicaceae	v1.1	The Capsella rubella genome and the genomic consequences of rapid mating system evolution	https://www.nature.com/articles/ng.2669	Phytozome	https://data.jgi.doe.gov/refine-download/phytozome?genome_id=266&expanded=Phytozome-266
Capsella_rubella	Tracheophyta	Angiosperms	Eudicots	Brassicales	Brassicaceae	v1.0	The Capsella rubella genome and the genomic consequences of rapid mating system evolution	https://www.nature.com/articles/ng.2669	NCBI	https://www.ncbi.nlm.nih.gov/genome/?term=Capsella+rubella
Capsicum_annuum	Tracheophytes	Angiosperms	Eudicots	Solanales	Solanaceae	v1.0	Genome sequence of the hot pepper provides insights into the evolution of pungency in Capsicum species	https://www.nature.com/articles/ng.2877	pepper genome	http://peppergenome.snu.ac.kr/download.php
Capsicum_baccatum	Tracheophyta	Angiosperms	Eudicots	Solanales	Solanaceae	v2.0	New reference genome sequences of hot pepper reveal the massive evolution of plant disease-resistance genes by retroduplication	https://genomebiology.biomedcentral.com/articles/10.1186/s13059-017-1341-9	NCBI	https://www.ncbi.nlm.nih.gov/genome/?term=Capsicum+baccatum
Capsicum_chinense	Tracheophyta	Angiosperms	Eudicots	Solanales	Solanaceae	v2.0	New reference genome sequences of hot pepper reveal the massive evolution of plant disease-resistance genes by retroduplication	https://genomebiology.biomedcentral.com/articles/10.1186/s13059-017-1341-9	NCBI	https://www.ncbi.nlm.nih.gov/genome/?term=Capsicum+chinense
Capsicum_pubescens	Tracheophytes	Angiosperms	Eudicots	Solanales	Solanaceae	v1.0	Genomes of cultivated and wild Capsicum species provide insights into pepper domestication and population differentiation	https://doi.org/10.1038/s41467-023-41251-4	PepperGD	http://ted.bti.cornell.edu/cgi-bin/pepper/download
Cardamine_enshiensis	Tracheophyta	Angiosperms	Eudicots	Brassicales	Brassicaceae	v1.0	The Cardamine enshiensis genome reveals whole genome duplication and insight into selenium hyperaccumulation and tolerance	https://www.nature.com/articles/s41421-021-00286-x	NGDC	https://ngdc.cncb.ac.cn/search/?dbId=gwh&q=Cardamine+enshiensis
Cardamine_hirsuta	Tracheophytes	Angiosperms	Eudicots	Brassicales	Brassicaceae	v1.0	The Cardamine hirsuta genome offers insight into the evolution of morphological diversity.	http://dx.doi.org/10.1038/nplants.2016.167	Cardamine hirsuta Genetic and genomic	http://chi.mpipz.mpg.de/assembly.html
Carica_papaya	Tracheophyta	Angiosperms	Eudicots	Brassicales	Brassicaceae	v0.4	Resolution of deep angiosperm phylogeny using conserved nuclear genes and estimates of early divergence times	https://www.nature.com/articles/nature06856	Phytozome	https://genome.jgi.doe.gov/portal/pages/dynamicOrganismDownload.jsf?organism=Phytozome
Carnegiea_gigantea	Tracheophyta	Angiosperms	Eudicots	Caryophyllales	Cactaceae	v1.0	Extensive gene tree discordance and hemiplasy shaped the genomes of North American columnar cacti	https://www.pnas.org/content/114/45/12003	Dryad	https://dataDryad.org/stash/dataset/doi:10.5061/Dryad.72c2g
Carpinus_fangiana	Tracheophyta	Angiosperms	Eudicots	Fagales	Betulaceae	v1.0	A chromosome-level reference genome of the hornbeam, Carpinus fangiana	https://www.nature.com/articles/s41597-020-0370-5#Sec8	NCBI	https://www.ncbi.nlm.nih.gov/genome/80863
Carpinus_viminea	Tracheophyta	Angiosperms	Eudicots	Fagales	Betulaceae	v1.0	Genomic evidence for homoploid hybrid speciation between ancestors of two different genera	https://doi.org/10.1038/s41467-022-29643-4	Figshare	https://figshare.com/articles/dataset/Chromosome-level_genomes_of_Carpinus_viminea_and_Ostrya_rehderiana/14988777
Carrichtera_annua	Tracheophytes	Angiosperms	Eudicots	Brassicales	Brassicaceae	v1.0	A genomic panel for studying C3-C4 intermediate photosynthesis in the Brassiceae tribe.	http://dx.doi.org/10.1111/pce.14662	figshare	https://figshare.com/articles/dataset/C4Evol_Brassicaceae_genomes/21671201
Carthamus_tinctorius	Tracheophyta	Angiosperms	Eudicots	Asterales	Asteraceae	v1.0	The chromosome cale reference genome of safflower (Carthamus tinctorius) provides insights into linoleic acid and flavonoid biosynthesis	https://onlinelibrary.wiley.com/doi/10.1111/pbi.13586	The Genome Database of Carthamus tinctorius	https://safflower.scuec.edu.cn/download.html
Carya_cathayensis	Tracheophytes	Angiosperms	Eudicots	Fagales	Juglandaceae	v1.0	The genomes of pecan and Chinese hickory provide insights into Carya evolution and nut nutrition.	http://dx.doi.org/10.1093/gigascience/giz036	GigaScience GigaDB	http://gigadb.org/dataset/100571
Carya_illinoinensis	Tracheophyta	Angiosperms	Eudicots	Fagales	Juglandaceae	v1.0	The genomes of pecan and Chinese hickory provide insights into Carya evolution and nut nutrition	https://academic.oup.com/gigascience/article/8/5/giz036/5484800	NCBI	https://www.ncbi.nlm.nih.gov/genome/?term=Carya+illinoinensis
Castanea_mollissima	Tracheophyta	Angiosperms	Eudicots	Fagales	Fagaceae	v1.0	Hybrid de novo genome assembly of Chinese chestnut (Castanea mollissima)	https://academic.oup.com/gigascience/article/8/9/giz112/5568369	NCBI	https://ftp.ncbi.nlm.nih.gov/genomes/genbank/plant/Castanea_mollissima/latest_assembly_versions/GCA_000763605.2_ASM76360v2/
Castanopsis_hystrix	Tracheophytes	Angiosperms	Eudicots	Fagales	Fagaceae	v1.0	A chromosome-scale genome assembly of Castanopsis hystrix provides new insights into the evolution and adaptation of Fagaceae species.	http://dx.doi.org/10.3389/fpls.2023.1174972	NGDC	https://ngdc.cncb.ac.cn/gwh/Assembly/34326/show
Castanopsis_tibetana	Tracheophyta	Angiosperms	Eudicots	Fagales	Fagaceae	v1.0	Chromosome-scale genome assembly of Castanopsis tibetana provides a powerful comparative framework to study the evolution and adaptation of Fagaceae trees	https://doi.org/10.1111/1755-0998.13539	CNGB	https://db.cngb.org/search/assembly/CNA0019678/
Catharanthus_roseus	Tracheophyta	Angiosperms	Eudicots	Gentianales	Apocynaceae	v1.0	Genome-guided investigation of plant natural product biosynthesis	https://www.sci-hub.tf/10.1111/tpj.12827	Dryad	https://dataDryad.org/stash/dataset/doi:10.5061/Dryad.08vv50n
Cephalotus_follicularis	Tracheophyta	Angiosperms	Eudicots	Oxalidales	Cephalotaceae	v1.0	Genome of the pitcher plant Cephalotus reveals genetic changes associated with carnivory	https://www.nature.com/articles/s41559-016-0059	NCBI	https://www.ncbi.nlm.nih.gov/genome/?term=Cephalotus+follicularis
Cerasus_kanzakura	Tracheophyta	Angiosperms	Eudicots	Rosales	Rosaceae	v1.0	Genome sequencing and analysis of two early-flowering cherry (Cerasus x kanzakura) varieties, kawazu-zakura and Atami-zakura	https://doi.org/10.1093/dnares/dsab026	GDR	https://www.rosaceae.org/tools/jbrowse
Cerasus_serrulata	Tracheophyta	Angiosperms	Eudicots	Rosales	Rosaceae	v1.0	The genome of Chinese flowering cherry (Cerasus serrulata) provides new insights into Cerasus species	https://www.nature.com/articles/s41438-020-00382-1	Figshare	https://Figshare.com/articles/dataset/Lachesis_assembly_fa/12431846/3
Ceratophyllum_demersum	Tracheophyta	Angiosperms	Eudicots	Ceratophyllales	Ceratophyllaceae	v1.0	Prickly waterlily and rigid hornwort genomes shed light on early angiosperm evolution	https://www.nature.com/articles/s41477-020-0594-6	CoGe	https://genomevolution.org/CoGe/GenomeInfo.pl?gid=56572
Cercis_canadensis	Tracheophytes	Angiosperms	Eudicots	Fabales	Fabaceae	v1.0	Phylogenomics reveals multiple losses of nitrogen-fixing root nodule symbiosis.	http://dx.doi.org/10.1126/science.aat1743	GigaDB	http://gigadb.org/dataset/101044
Ceriops_tagal	Tracheophytes	Angiosperms	Eudicots	Malpighiales	Rhizophoraceae	v1.0	Chromosome-level genome assembly of Indian mangrove (Ceriops tagal) revealed a genome-wide duplication event predating the divergence of Rhizophoraceae mangrove species.	http://dx.doi.org/10.1002/tpg2.20217	National Omics Center	https://www.nstda.or.th/noc/research-outputs/genome-ceriops-tagal/
Chamaecrista_fasciculata	Tracheophytes	Angiosperms	Eudicots	Fabales	Fabaceae	v1.0	Phylogenomics reveals multiple losses of nitrogen-fixing root nodule symbiosis.	http://dx.doi.org/10.1126/science.aat1743	GigaDB	http://gigadb.org/dataset/101045
Chenopodium_pallidicaule	Tracheophyta	Angiosperms	Eudicots	Caryophyllales	Amaranthaceae	v4.0	The genome of Chenopodium pallidicaule: An emerging Andean super grain	https://bsapubs.onlinelibrary.wiley.com/doi/full/10.1002/aps3.11300	CoGe	https://genomevolution.org/coge/SearchResults.pl?s=Chenopodium%20pallidicaule&p=genome
Chenopodium_quinoa	Tracheophyta	Angiosperms	Eudicots	Caryophyllales	Amaranthaceae	v1.0	A high-quality genome assembly of quinoa provides insights into the molecular basis of salt bladder-based salinity tolerance and the exceptional nutritional value	https://www.nature.com/articles/cr2017124	Phytozome	https://genome.jgi.doe.gov/portal/pages/dynamicOrganismDownload.jsf?organism=Phytozome
Chenopodium_watsonii	Tracheophytes	Angiosperms	Eudicots	Caryophyllales	Amaranthaceae	v1.0	A chromosome-scale reference of Chenopodium watsonii helps elucidate relationships within the North American A-genome Chenopodium species and with quinoa.	http://dx.doi.org/10.1002/tpg2.20349	COGE	https://genomevolution.org/coge/SearchResults.pl?s=63603&p=genome
Chiococca_alba	Tracheophytes	Angiosperms	Eudicots	Gentianales	Rubiaceae	v1.0	Genome assembly of Chiococca alba uncovers key enzymes involved in the biosynthesis of unusual terpenoids.	http://dx.doi.org/10.1093/dnares/dsaa013	DRYAD	https://datadryad.org/stash/dataset/doi:10.5061/dryad.00000000r
Chloranthus_sessilifolius	Tracheophyta	Angiosperms	Eudicots	Chloranthales	Chloranthaceae	v1.0	The Chloranthus sessilifolius genome provides insight into early diversification of angiosperms	https://www.nature.com/articles/s41467-021-26931-3	GitHub	https://github.com/yongzhiyang2012/Chloranthus-sessilifolius-genome/tree/main/Annotation/Chromosomes
Chrysanthemum_makinoi	Tracheophytes	Angiosperms	Eudicots	Asterales	Asteraceae	v1.0	De novo whole-genome assembly of Chrysanthemum makinoi, a key wild chrysanthemum.	http://dx.doi.org/10.1093/g3journal/jkab358	Chrysanthemum genome	https://www.chrysanthemumgenome.wur.nl/#download
Chrysanthemum_nankingense	Tracheophyta	Angiosperms	Eudicots	Asterales	Asteraceae	v2.0	The Chrysanthemum nankingense Genome Provides Insights into the Evolution and Diversification of Chrysanthemum Flowers and Medicinal Traits	https://www.sciencedirect.com/science/article/pii/S1674205218303083?via%3Dihub	Chrysanthemum Genome Database	http://www.amwayabrc.com/download.htm
Chrysanthemum_x_morifolium	Tracheophytes	Angiosperms	Eudicots	Asterales	Asteraceae	v1.0	Analyses of a chromosome-scale genome assembly reveal the origin and evolution of cultivated chrysanthemum.	http://dx.doi.org/10.1038/s41467-023-37730-3	figshare	https://figshare.com/articles/dataset/A_chromosome-scale_genome_assembly_of_hexaploid_cultivated_chrysanthemum/21655364/2
Cicer_arietinum	Tracheophyta	Angiosperms	Eudicots	Fabales	Fabaceae	v1.0	An advanced draft genome assembly of a desi type chickpea (Cicer arietinum L.)	https://www.nature.com/articles/srep12806	Phytozome	https://genome.jgi.doe.gov/portal/pages/dynamicOrganismDownload.jsf?organism=Phytozome
Cicer_reticulatum	Tracheophytes	Angiosperms	Eudicots	Fabales	Fabaceae	v1.0	Draft genome sequence of Cicer reticulatum L., the wild progenitor of chickpea provides a resource for agronomic trait improvement	http://dx.doi.org/10.1093/dnares/dsw042	selfdb	https://www.pulsedb.org/pulse_downloads/
Cichorium_endivia	Tracheophytes	Angiosperms	Eudicots	Asterales	Asteraceae	v1.0	The genomes of chicory, endive, great burdock and yacon provide insights into Asteraceae palaeo-polyploidization history and plant inulin production	https://onlinelibrary.wiley.com/doi/10.1111/1755-0998.13675	SelfDB	ftp://ftp.agis.org.cn/Inulin_plants/
Cichorium_intybus	Tracheophytes	Angiosperms	Eudicots	Asterales	Asteraceae	v1.0	The genomes of chicory, endive, great burdock and yacon provide insights into Asteraceae palaeo-polyploidization history and plant inulin production	https://onlinelibrary.wiley.com/doi/10.1111/1755-0998.13675	SelfDB	ftp://ftp.agis.org.cn/Inulin_plants/
Cinchona_pubescens	Tracheophytes	Angiosperms	Eudicots	Gentianales	Rubiaceae	v1.0	A highly contiguous, scaffold-level nuclear genome assembly for the fever tree (Cinchona pubescens Vahl) as a novel resource for Rubiaceae research.	http://dx.doi.org/10.46471/gigabyte.71	GigaDB	http://gigadb.org/dataset/view/id/100952/File_page/2
Cissus_rotundifolia	Tracheophyta	Angiosperms	Eudicots	Vitales	Vitaceae	v1.0	A genome for Cissus illustrates features underlying its evolutionary success in dry savannas	https://academic.oup.com/hr/article/doi/10.1093/hr/uhac208/6696979	NGDC	https://ngdc.cncb.ac.cn/search/?dbId=gwh&q=PRJCA005006&page=1
Citropsis_gilletiana	Tracheophytes	Angiosperms	Eudicots	Sapindales	Rutaceae	v1.0	Pangenome analysis provides insight into the evolution of the orange subfamily and a key gene for citric acid accumulation in citrus fruits.	http://dx.doi.org/10.1038/s41588-023-01516-6	CPBD	http://citrus.hzau.edu.cn/download.php
Citrullus_lanatus	Tracheophyta	Angiosperms	Eudicots	Cucurbitales	Curcurbitaceae	v1.0	The draft genome of watermelon (Citrullus lanatus) and resequencing of 20 diverse accessions	https://www.nature.com/articles/ng.2470	CuGenDB	http://cucurbitgenomics.org/ftp/genome/watermelon/97103/v2/
Citrus_australasica	Tracheophytes	Angiosperms	Eudicots	Sapindales	Rutaceae	v1.0	Pangenome analysis provides insight into the evolution of the orange subfamily and a key gene for citric acid accumulation in citrus fruits.	http://dx.doi.org/10.1038/s41588-023-01516-6	CPBD	http://citrus.hzau.edu.cn/download.php
Citrus_australis	Tracheophytes	Angiosperms	Eudicots	Sapindales	Rutaceae	v1.0	Haplotype resolved chromosome level genome assembly of Citrus australis reveals disease resistance and other citrus specific genes.	http://dx.doi.org/10.1093/hr/uhad058	Citrus genome database	https://www.citrusgenomedb.org/Analysis/2111186
Citrus_cavaleriei	Tracheophytes	Angiosperms	Eudicots	Sapindales	Rutaceae	v1.0	Pangenome analysis provides insight into the evolution of the orange subfamily and a key gene for citric acid accumulation in citrus fruits.	http://dx.doi.org/10.1038/s41588-023-01516-6	CPBD	http://citrus.hzau.edu.cn/download.php
Citrus_clementina	Tracheophyta	Angiosperms	Eudicots	Sapindales	Rutaceae	v1.0	Sequencing of diverse mandarin, pummelo and orange genomes reveals complex history of admixture during citrus domestication	https://www.nature.com/articles/nbt.2906	NCBI	https://www.ncbi.nlm.nih.gov/genome/?term=Citrus+clementina
Citrus_grandis	Tracheophyta	Angiosperms	Eudicots	Sapindale	Rutaceae	v1.0	Genomic analyses of primitive, wild and cultivated citrus provide insights into asexual reproduction	https://www.nature.com/articles/ng.3839	Citrus sinensis Annotation project	http://citrus.hzau.edu.cn/download.php
Citrus_japonica	Tracheophytes	Angiosperms	Eudicots	Sapindales	Rutaceae	v1.0	Genome sequencing and CRISPR/Cas9 gene editing of an early flowering Mini-Citrus (Fortunella hindsii).	http://dx.doi.org/10.1111/pbi.13132	CPBD	http://citrus.hzau.edu.cn/download.php
Citrus_linwuensis	Tracheophytes	Angiosperms	Eudicots	Sapindales	Rutaceae	v1.0	Pangenome analysis provides insight into the evolution of the orange subfamily and a key gene for citric acid accumulation in citrus fruits.	http://dx.doi.org/10.1038/s41588-023-01516-6	CPBD	http://citrus.hzau.edu.cn/download.php
Citrus_mangshanensis	Tracheophytes	Angiosperms	Eudicots	Sapindales	Rutaceae	v1.0	Pangenome analysis provides insight into the evolution of the orange subfamily and a key gene for citric acid accumulation in citrus fruits.	http://dx.doi.org/10.1038/s41588-023-01516-6	CPBD	http://citrus.hzau.edu.cn/download.php
Citrus_medica	Tracheophytes	Angiosperms	Eudicots	Sapindales	Rutaceae	v1.0	Genomic analyses of primitive, wild and cultivated citrus provide insights into asexual reproduction	http://dx.doi.org/10.1038/ng.3839	CPBD	http://citrus.hzau.edu.cn/download.php
Citrus_reticulata	Tracheophytes	Angiosperms	Eudicots	Sapindales	Rutaceae	v1.0	Genome of wild mandarin and domestication history of mandarin	http://dx.doi.org/10.1016/j.molp.2018.06.001	CPBD	http://citrus.hzau.edu.cn/download.php
Citrus_sinensis	Tracheophyta	Angiosperms	Eudicots	Sapindales	Rutaceae	v1.1	The draft genome of sweet orange (Citrus sinensis)	https://www.nature.com/articles/ng.2472	Phytozome	https://genome.jgi.doe.gov/portal/pages/dynamicOrganismDownload.jsf?organism=Phytozome
Citrus_trifoliata	Tracheophytes	Angiosperms	Eudicots	Sapindales	Rutaceae	v1.0	A Chromosome-scale Reference Genome of Trifoliate Orange (Poncirus trifoliata) Provides Insights into Disease Resistance, Cold Tolerance and Genome Evolution in Citrus.	http://dx.doi.org/10.1111/tpj.14993	CPBD	http://citrus.hzau.edu.cn/download.php
Citrus_x_limon	Tracheophytes	Angiosperms	Eudicots	Sapindales	Rutaceae	v1.0	A gap-free and haplotype-resolved lemon genome provides insights into flavor synthesis and Huanglongbing (HLB) tolerance.	http://dx.doi.org/10.1093/hr/uhad020	NGDC	https://ngdc.cncb.ac.cn/search/?dbId=gwh&q=GWHCBFQ00000000.1
Cladopus_chinensis	Tracheophytes	Angiosperms	Eudicots	Malpighiales	Podostemaceae	v1.0	A high-quality genome provides insights into the new taxonomic status and genomic characteristics of Cladopus chinensis (Podostemaceae).	http://dx.doi.org/10.1038/s41438-020-0269-5	NGDC	https://ngdc.cncb.ac.cn/gwh/Assembly/1087/show
Clausena_lansium	Tracheophytes	Angiosperms	Eudicots	Sapindales	Rutaceae	v1.0	Pangenome analysis provides insight into the evolution of the orange subfamily and a key gene for citric acid accumulation in citrus fruits.	http://dx.doi.org/10.1038/s41588-023-01516-6	CPBD	http://citrus.hzau.edu.cn/download.php
Cleome_gynandra	Tracheophytes	Angiosperms	Eudicots	Brassicales	Cleomaceae	v1.0	Integrated global analysis in spider flowers illuminates features underlying the evolution and maintenance of C4 photosynthesis.	http://dx.doi.org/10.1093/hr/uhad129	NGDC	https://ngdc.cncb.ac.cn/search/?dbId=gwh&q=GWHCBIX00000000
Clethra_arborea	Tracheophyta	Angiosperms	Eudicots	Ericales	Clethraceae	v2.0	Annotated genome sequences of the carnivorous plant Roridula gorgonias and a non-carnivorous relative, Clethra arborea	https://bmcresnotes.biomedcentral.com/articles/10.1186/s13104-020-05254-4#abbreviations	Dryad	https://dataDryad.org/stash/dataset/doi:10.5061/Dryad.573n5tb4k
Codonopsis_lanceolata	Tracheophytes	Angiosperms	Eudicots	Asterales	Campanulaceae	v1.0	The chromosome-level genome assembly of lance asiabell (Codonopsis lanceolata), a medicinal and vegetable plant of the Campanulaceae family.	http://dx.doi.org/10.3389/fgene.2023.1100819	figshare	https://figshare.com/articles/dataset/First_Report_of_Chromosome-Level_Genome_Assembly_for_Lance_Asiabell_Codonopsis_lanceolata_A_Medicinal_and_Vegetable_Plant_in_the_Campanulaceae_Family/21507774
Coffea_arabica	Tracheophyta	Angiosperms	Eudicots	Gentianales	Rubiaceae	v1.0	Use of a draft genome of coffee (Coffea arabica)to	https://onlinelibrary.wiley.com/doi/epdf/10.1111/pbi.12912	NCBI	https://www.ncbi.nlm.nih.gov/genome/?term=Coffea+arabica
Coffea_canephora	Tracheophyta	Angiosperms	Eudicots	Gentianales	Rubiaceae	v1.0	The coffee genome provides insight into the convergent evolution of caffeine biosynthesis	https://science.sciencemag.org/content/345/6201/1181	NCBI	https://www.ncbi.nlm.nih.gov/genome/?term=Coffea+canephora
Coffea_humblotiana	Tracheophyta	Angiosperms	Eudicots	Solanales	Solanaceae	v1.0	WCSdb: a database of wild Coffea species	https://doi.org/10.1093/database/baaa069	SGN	https://solgenomics.net/ftp/genomes/Coffea_humblotiana/
Coptis_chinensis	Tracheophyta	Angiosperms	Eudicots	Ranunculales	Ranunculaceae	v1.0	Analysis of the Coptis chinensis genome reveals the diversification of protoberberine-type alkaloids	https://doi.org/10.1038/s41467-021-23611-0	NCBI	https://www.ncbi.nlm.nih.gov/genome/?term=txid261450[orgn]
Corchorus_capsularis	Tracheophyta	Angiosperms	Eudicots	Malvales	Malvaceae	v1.0	Comparative genomics of two jute species and insight into fibre biogenesis	https://www.nature.com/articles/nplants2016223	NCBI	https://www.ncbi.nlm.nih.gov/genome/?term=Corchorus+capsularis
Corchorus_olitorius	Tracheophyta	Angiosperms	Eudicots	Malvales	Malvaceae	v1.0	The draft genome of Corchorus olitorius cv. JRO-524 (Navin)	https://www.sciencedirect.com/science/article/pii/S2213596017300545?via%3Dihub	NCBI	https://www.ncbi.nlm.nih.gov/genome/?term=Corchorus+olitorius
Coriandrum_sativum	Tracheophyta	Angiosperms	Eudicots	Apiales	Apiaceae	v1.0	Deciphering the high-quality genome sequence of coriander that causes controversial feelings	https://onlinelibrary.wiley.com/doi/full/10.1111/pbi.13310	CGDB	http://cgdb.bio2db.com/
Cornus_wilsoniana	Tracheophytes	Angiosperms	Eudicots	Cornales	Cornaceae	v1.0	A chromosome-level genome assembly provides insights into Cornus wilsoniana evolution, oil biosynthesis and floral bud development.	http://dx.doi.org/10.1093/hr/uhad196	NGDC	https://ngdc.cncb.ac.cn/search/?dbId=gwh&q=GWHCAYR00000000
Corydalis_tomentella	Tracheophyta	Angiosperms	Eudicots	Ranunculales	Papaveraceae	v1.0	The genome of Corydalis reveals the evolution of benzylisoquinoline alkaloid biosynthesis in Ranunculales	https://doi.org/10.1111/tpj.15788	NGDC	https://ngdc.cncb.ac.cn/search/?dbId=gwh&q=GWHAORS00000000
Corylus_avellana	Tracheophyta	Angiosperms	Eudicots	Fagales	Betulaceae	v1.0	A chromosome-scale genome assembly of European hazel (Corylus avellana L.) reveals targets for crop improvement	https://onlinelibrary.wiley.com/doi/10.1111/tpj.15099	HWG	https://www.hardwoodgenomics.org/Genome-assembly/3472010?tripal_pane=group_downloads
Corylus_mandshurica	Tracheophyta	Angiosperms	Eudicots	Fagales	Betulaceae	v1.0	The Corylus mandshurica genome provides insights into the evolution of Betulaceae genomes and hazelnut breeding	https://www.nature.com/articles/s41438-021-00495-1	Figshare	https://Figshare.com/articles/dataset/Corylus_mandshurica_genome/12523124/1
Cucumis_hystrix	Tracheophyta	Angiosperms	Eudicots	Cucurbitales	Curcurbitaceae	v1.0	Chromosome-scale genome assembly of Cucumis hystrix ——a wild species interspecifically cross-compatible with cultivated cucumber	https://www.nature.com/articles/s41438-021-00475-5	Figshare	https://Figshare.com/articles/dataset/Genome_assembly_of_Cucumis_hystrix/13377671
Cucumis_melo	Tracheophytes	Angiosperms	Eudicots	Cucurbitales	Cucurbitaceae	v3.5.1	The genome of melon (Cucumis melo L.)	https://www.pnas.org/content/109/29/11872	SelfDB	http://cucurbitgenomics.org/ftp/genome/melon/v3.5.1/
Cucumis_sativus	Tracheophytes	Angiosperms	Eudicots	Cucurbitales	Cucurbitaceae	v2.0	The genome of the cucumber, Cucumis sativus L.	https://www.nature.com/articles/ng.475#Abs2	selfdb	http://cucurbitgenomics.org/ftp/genome/cucumber/Chinese_long/v2/
Cucurbita_argyrosperma	Tracheophytes	Angiosperms	Eudicots	Cucurbitales	Cucurbitaceae	v1.0	The Genome of Cucurbita argyrosperma (Silver-Seed Gourd) Reveals Faster Rates of Protein-Coding Gene and Long Noncoding RNA Turnover and Neofunctionalization within Cucurbita	https://www.sciencedirect.com/science/article/pii/S1674205219300036?via%3Dihub	figshare	https://figshare.com/articles/dataset/Cucurbita_argyrosperma_subsp_argyrosperma_genome_assembly/7728608/1
Cucurbita_maxima	Tracheophyta	Angiosperms	Eudicots	Cucurbitales	Curcurbitaceae	v1.1	Karyotype Stability and Unbiased Fractionation in the Paleo-Allotetraploid Cucurbita Genomes	https://www.sciencedirect.com/science/article/pii/S1674205217302666?via%3Dihub	CuGenDB	ftp://cucurbitgenomics.org/pub/cucurbit/genome/Cucurbita_maxima/
Cucurbita_moschata	Tracheophyta	Angiosperms	Eudicots	Cucurbitales	Curcurbitaceae	v1.0	Karyotype Stability and Unbiased Fractionation in the Paleo-Allotetraploid Cucurbita Genomes	https://www.sciencedirect.com/science/article/pii/S1674205217302666?via%3Dihub	CuGenDB	ftp://cucurbitgenomics.org/pub/cucurbit/genome/Cucurbita_moschata/
Cucurbita_pepo	Tracheophyta	Angiosperms	Eudicots	Cucurbitales	Curcurbitaceae	v4.1	De novo assembly of the zucchini genome reveals a whole-genome duplication associated with the origin of the Cucurbita genus	https://onlinelibrary.wiley.com/doi/full/10.1111/pbi.12860	CuGenDB	ftp://cucurbitgenomics.org/pub/cucurbit/genome/Cucurbita_pepo/
Cuscuta_australis	Tracheophyta	Angiosperms	Eudicots	Solanales	Convolvulaceae	v1.0	Large-scale gene losses underlie the genome evolution of parasitic plant Cuscuta australis	https://www.nature.com/articles/s41467-018-04721-8	NCBI	https://www.ncbi.nlm.nih.gov/genome/?term=Cuscuta+australis
Cuscuta_campestris	Tracheophyta	Angiosperms	Eudicots	Solanales	Convolvulaceae	v1.0	Convergent horizontal gene transfer and cross-talk of mobile nucleic acids in parasitic plants	https://www.nature.com/articles/s41477-019-0458-0	NCBI	https://www.ncbi.nlm.nih.gov/genome/?term=Cuscuta+campestris
Cuscuta_epithymum	Tracheophytes	Angiosperms	Eudicots	Solanales	Convolvulaceae	v1.0	Disruption of the standard kinetochore in holocentric Cuscuta species.	http://dx.doi.org/10.1073/pnas.2300877120	NCBI	https://ftp.ncbi.nlm.nih.gov/genomes/all/GCA/945/859/915/GCA_945859915.1_ASM94585991v1/
Cuscuta_europaea	Tracheophytes	Angiosperms	Eudicots	Solanales	Convolvulaceae	v1.0	Disruption of the standard kinetochore in holocentric Cuscuta species.	http://dx.doi.org/10.1073/pnas.2300877120	NCBI	https://ftp.ncbi.nlm.nih.gov/genomes/all/GCA/945/859/875/GCA_945859875.1_Cuscuta_europea/
Cyclocarya_paliurus	Tracheophyta	Angiosperms	Eudicots	Fagales	Juglandaceae	v1.0	Insights into the evolution and hypoglycemic metabolite biosynthesis of autotetraploid Cyclocarya paliurus by combining genomic, transcriptomic and metabolomic analyses	https://doi.org/10.1016/j.indcrop.2021.114154	NGDC	https://ngdc.cncb.ac.cn/search/?dbId=gwh&q=Cyclocarya%20paliurus&page=1
Cydonia_oblonga	Tracheophytes	Angiosperms	Eudicots	Rosales	Rosaceae	v1.0	De novo assembly and characterization of the first draft genome of quince (Cydonia oblonga Mill.).	http://dx.doi.org/10.1038/s41598-021-83113-3	figshare	https://figshare.com/articles/online_resource/C_oblonga_gff/13538942
Cynara_cardunculus	Tracheophyta	Angiosperms	Eudicots	Asterales	Asteraceae	v1.0	The genome sequence of the outbreeding globe artichoke constructed de novo incorporating a phase-aware low-pass sequencing strategy of F1 progeny	https://www.nature.com/articles/srep19427	NCBI	https://www.ncbi.nlm.nih.gov/genome/?term=Cynara+cardunculus
Dalbergia_cochinchinensis	Tracheophytes	Angiosperms	Eudicots	Fabales	Fabaceae	v1.0	Chromosome-scale genomes of five Hongmu species in Leguminosae.	http://dx.doi.org/10.1038/s41597-023-02593-2	figshare	https://figshare.com/articles/dataset/Five_leguminosae_species/22580914
Dalbergia_cultrata	Tracheophytes	Angiosperms	Eudicots	Fabales	Fabaceae	v1.0	Chromosome-scale genomes of five Hongmu species in Leguminosae.	http://dx.doi.org/10.1038/s41597-023-02593-2	figshare	https://figshare.com/articles/dataset/Five_leguminosae_species/22580914
Dalbergia_odorifera	Tracheophyta	Angiosperms	Eudicots	Fabales	Fabaceae	v1.0	The chromosome-level draft genome of Dalbergia odorifera	https://academic.oup.com/gigascience/article/9/8/giaa084/5893771?login=true	GigaDB	http://gigadb.org/dataset/100760
Datisca_glomerata	Tracheophyta	Angiosperms	Eudicots	Cucurbitales	Datiscaceae	v1.0	Phylogenomics reveals multiple losses of nitrogen-fixing root nodule symbiosis	https://science.sciencemag.org/content/361/6398/eaat1743	GigaDB	http://gigadb.org/dataset/101046
Datura_inoxia	Tracheophytes	Angiosperms	Eudicots	Solanales	Solanaceae	v1.0	Phylogenomic discovery of deleterious mutations facilitates hybrid potato breeding	https://doi.org/10.1016/j.cell.2023.04.008	National Genomics Data Center	https://download.cncb.ac.cn/gwh/Plants/Datura_inoxia_Yanglm0440_GWHBJWV00000000/
Datura_stramonium	Tracheophyta	Angiosperms	Eudicots	Solanales	Solanaceae	UCR_Dstr_1.4	Datura genome reveals duplications of psychoactive alkaloid biosynthetic genes and high mutation rate following tissue culture	https://linkspringer.53yu.com/article/10.1186/s12864-021-07489-2	NCBI	https://www.ncbi.nlm.nih.gov/genome/?term=Datura+stramonium
Daucus_carota	Tracheophytes	Angiosperms	Eudicots	Apiales	Apiaceae	v1.0	A high-quality carrot genome assembly provides new insights into carotenoid accumulation and asterid genome evolution	https://www.nature.com/articles/ng.3565	JGI	https://data.jgi.doe.gov/refine-download/phytozome?q=Daucus+carota&expanded=Phytozome-388
Davidia_involucrata	Tracheophytes	Angiosperms	Eudicots	Cornales	Nyssaceae	v1.0	Genomic analyses of a living fossil: The endangered dove-tree.	http://dx.doi.org/10.1111/1755-0998.13138	NGDC	https://ngdc.cncb.ac.cn/search/?dbId=gwh&q=PRJCA001721
Dianthus_caryophyllus	Tracheophytes	Angiosperms	Eudicots	Caryophyllales	Caryophyllaceae	v1.0	A chromosome-scale and haplotype-resolved genome assembly of carnation (Dianthus caryophyllus) based on high-fidelity sequencing.	http://dx.doi.org/10.3389/fpls.2023.1230836	CNSA	https://ftp.cngb.org/pub/CNSA/data5/CNP0004649/CNS0860586/CNA0069636/
[truncated: 628 more rows]

## Sheet: Table S3
Table S3. The flowering gene numbers of different types in 837 species.
[truncated: 838 more rows]

## Sheet: Table S4
Table S4. The twelve ABCDE model genes in A. thaliana.
[truncated: 13 more rows]

## Sheet: Table S5
Table S5. The corresponding upstream flowering genes of ABCDE model in A. thaliana.
[truncated: 6,034 more rows]

[truncated: 11 more sheets: Table S6, Table S7, Table S8, Table S9, Table S10, Table S11, Table S12, Table S13, Table S14, Table S15, Table S16]
